# Supplementary material for: Patient preferences for pancreatic cancer treatment (PERSEUS): a multicenter discrete choice experiment
Source: Health Qual Life Outcomes. 2025 Dec 24;23:122. doi: 10.1186/s12955-025-02440-5 (PMC12729412; doi:10.1186/s12955-025-02440-5)
Supplement: Supplementary file 5 — Supplementary Material 5 [file 12955_2025_2440_MOESM5_ESM.xlsx]

## Sheet: SupTable1
Title abstract screening													Do not enter data to the right of this column
			Title/Abstract Decisions
Citation ID #	Title	Abstract	Screener 1: Exclude or Go to full text review	Screener 1: Exclusion Reason	Background, Discussion, or Next Article?	Screener 1: You should not see yellow below	Screener 2: Exclude or Go to full text review	Screener 2: Exclusion Reason	Background, Discussion, or Next Article?	Screener 2: You should not see yellow below	Do the screeners agree?	Do the screeners agree on the reason for exclusion?
271	Recent advances in pancreatic cancer: Updates and insights from the 2015 annual meeting of the American Society of Clinical Oncology		Exclude	no preference	For next paper		Exclude	no preference	For next paper		Do not review the FT as this item has been excluded	Both screeners selected the same exclusion reason
32	Current treatment landscape and emerging therapies for pancreatic cancer	Pancreatic cancer remains a disease that is difficult to treat due to a typically late presentation, relatively high resistance to chemotherapy, and lack of effective targeted therapies. The standard of care relies on cytotoxic chemotherapy, primarily FOLFIRINOX and gemcitabine-based regimens. Dose modifications and/or the use of alternative combinations can reduce adverse effects, but these regi…	Exclude	no preference			Exclude	no preference	For next paper		Do not review the FT as this item has been excluded	Both screeners selected the same exclusion reason
19	Palliative care and advance care planning for pancreas and other cancers	The principles of palliative care are fundamental to support and treat the physical, mental, and psychosocial health of patients living with pancreatic cancer. In addition to its proven advantages to help manage disease-related symptoms, improve accurate illness understanding, and enhance the quality of life and survival outcomes for patients with advanced disease, the inclusion of palliative car…	Go to full text review				Go to full text review				Yes! Review the FT of this item
58	Improved Outcomes in 394 Pancreatic Cancer Resections: the Impact of Enhanced Recovery Pathway	BACKGROUND: Enhanced recovery (ER) pathway reduces morbidity and accelerates recovery. It is associated with reduced postoperative stay, morbidity, and costs. Feasibility and safety of ER programme has not been studied in developing countries. The objectives were to assess compliance with Enhanced Recovery After Surgery (ERAS) elements and to assess outcomes in pancreatic surgery. METHODS: Prospe…	Exclude	no preference			Exclude	no preference			Do not review the FT as this item has been excluded	Both screeners selected the same exclusion reason
157	Adjuvant therapy for pancreas cancer in an era of value based cancer care	In resected pancreas cancer, adjuvant therapy improves outcomes and is considered the standard of care for patients who recover sufficiently post operatively. Chemotherapy or combined chemotherapy and radiation therapy (chemoradiation; CRT) are strategies used in the adjuvant setting. However, there is a lack of evidence to suggest whether the addition of RT to chemotherapy translates to an impro…	Exclude	no preference			Exclude	no preference			Do not review the FT as this item has been excluded	Both screeners selected the same exclusion reason
160	Factors associated with failure to complete adjuvant chemotherapy in pancreatic cancer	BACKGROUND: The importance of completing adjuvant chemotherapy in pancreatic cancer is becoming recognized. However, the clinicopathological factors associated with failure to complete adjuvant chemotherapy remain unclear. METHODS: A total of 135 patients were analyzed to identify the factors associated with failure to complete adjuvant chemotherapy. RESULTS: Ninety patients completed planned adj…	Exclude	no preference			Exclude	no preference			Do not review the FT as this item has been excluded	Both screeners selected the same exclusion reason
146	Prospective evaluation of laparoscopic celiac plexus block in patients with unresectable pancreatic adenocarcinoma	INTRODUCTION: The efficacy of laparoscopic celiac plexus block (CPB) in patients with unresectable pancreatic cancer has not been reported. METHODS: Patients with elevated pain scores scheduled for laparoscopy for diagnosis/staging of unresectable pancreatic adenocarcinoma were eligible. The study was designed to evaluate 20 consecutive patients with validated quality of life (EORTC QLQ-C30, QLQ-…	Exclude	no preference			Exclude	no preference			Do not review the FT as this item has been excluded	Both screeners selected the same exclusion reason
144	Evidence for treatment and survival disparities by age in pancreatic adenocarcinoma: a population-based analysis	OBJECTIVES: Studies demonstrate safety and survival benefits of surgical resection in older individuals with pancreatic adenocarcinoma. We investigated treatment disparities by age. METHODS: The Surveillance, Epidemiology, and End Results database for survival and treatment of pancreatic adenocarcinoma between 1983 and 2007 stratified by age: younger than 50 years, between 50 and 70 years, or old…	Exclude	no preference			Exclude	no preference			Do not review the FT as this item has been excluded	Both screeners selected the same exclusion reason
295	Comparative study between 2 protocols for management of severe pain in patients with unresectable pancreatic cancer: One-year follow-up		Exclude	no preference	Background		Exclude	no preference	Background		Do not review the FT as this item has been excluded	Both screeners selected the same exclusion reason
176	Magnetic resonance-guided focused ultrasound ablation in abdominal moving organs: a feasibility study in selected cases of pancreatic and liver cancer	PURPOSE: This study was designed to evaluate preliminarily the feasibility and safety of magnetic resonance-guided focused ultrasound (MRgFUS) for treatment of solid tumors in the upper abdomen. METHODS: We enrolled one patient with hepatocellular carcinoma and two patients with pancreatic adenocarcinoma for MRgFUS ablation. Treatments were performed on a 3T scanner under controlled respiration. …	Exclude	no preference			Exclude	no preference			Do not review the FT as this item has been excluded	Both screeners selected the same exclusion reason
314	Potential applications of fish oils rich in n-3 fatty acids in the palliative treatment of advanced pancreatic cancer		Exclude	no preference	For next paper		Exclude	no preference	For next paper		Do not review the FT as this item has been excluded	Both screeners selected the same exclusion reason
123	The Charlson age comorbidity index predicts prognosis in patients with resected pancreatic cancer	BACKGROUND: The Charlson age comorbidity index (CACI) is a useful measure of comorbidity to standardize the evaluation of surgical patients and has been reported to predict postoperative mortality in various cancers. METHOD: A total of 379 patients who underwent R0/R1 resection for pancreatic cancer between 2003 and 2014 were enrolled in this study. According to the CACI, the age-adjusted comorbi…	Exclude	no preference	For next paper		Exclude	no preference	For next paper		Do not review the FT as this item has been excluded	Both screeners selected the same exclusion reason
280	Dual targeting of HER1/EGFR and HER2 with cetuximab and trastuzumab in patients with metastatic pancreatic cancer after gemcitabine failure: Results of the "THERAPY"phase 1-2 trial		Exclude	no preference			Exclude	no preference			Do not review the FT as this item has been excluded	Both screeners selected the same exclusion reason
92	Health services research of integrative oncology in palliative care of patients with advanced pancreatic cancer	BACKGROUND: Pancreatic cancer has a dire prognosis and is associated with a high mortality. Palliative patients have special needs and often seek help in integrative oncological concepts (IO) that combine conventional and complementary therapies. Nevertheless there are few recommendations regarding IO in current cancer guidelines. The aims of this study were to report on implementation of IO in e…	Exclude	no preference			Exclude	no preference			Do not review the FT as this item has been excluded	Both screeners selected the same exclusion reason
235	Neoadjuvant chemoradiation therapy is associated with adverse outcomes in patients undergoing pancreaticoduodenectomy for pancreatic cancer		Exclude	no preference			Exclude	no preference			Do not review the FT as this item has been excluded	Both screeners selected the same exclusion reason
203	Keys to supportive care in pancreatic cancer: early palliative care, improved communication		Exclude	no article			Exclude	no article			Do not review the FT as this item has been excluded	Both screeners selected the same exclusion reason
38	Survival, Complications and Patient Reported Outcomes after Pancreatic Surgery	BACKGROUND: Long-term effects of complications in pancreatic surgery have not been systematically evaluated. The objectives were to assess potential effects of complications on survival and patient reported outcomes (PROs) as well as feasibility of PRO questionnaires in patients with periampullary and pancreatic tumors. METHODS: From October 2008 to December 2011, 208 patients undergoing pancreat…	Go to full text review				Go to full text review				Yes! Review the FT of this item
267	Locally advanced, unresectable pancreatic cancer: American society of clinical oncology clinical practice guideline		Exclude	no preference			Exclude	no preference			Do not review the FT as this item has been excluded	Both screeners selected the same exclusion reason
259	Locally advanced unresectable pancreatic cancer: American Society of clinical oncology clinical practice guideline summary		Exclude	no preference			Exclude	no preference			Do not review the FT as this item has been excluded	Both screeners selected the same exclusion reason	DUPLICATE
168	Intraprocedural increase in heart rate during EUS-guided celiac plexus neurolysis: Clinically relevant or just a physiologic change?	BACKGROUND AND AIMS: Although EUS-guided celiac plexus neurolysis (EUS-CPN) is performed frequently for palliation of pain in pancreatic cancer, response to treatment is variable. Although intraprocedural increases in heart rate during alcohol injection are observed frequently, their significance and relationship to treatment outcome are unknown. The objective of this study was to examine whether…	Exclude	outdated treatment methods			Exclude	outdated treatment methods			Do not review the FT as this item has been excluded	Both screeners selected the same exclusion reason
234	EUS-guided celiac ganglion radiofrequency ablation versus celiac plexus neurolysis for palliation of pain in pancreatic cancer: a randomized controlled trial (with videos)		Exclude	no preference			Exclude	no preference			Do not review the FT as this item has been excluded	Both screeners selected the same exclusion reason
178	Preferences for cancer investigation: a vignette-based study of primary-care attendees	BACKGROUND: The UK lags behind many European countries in terms of cancer survival. Initiatives to address this disparity have focused on barriers to presentation, symptom recognition, and referral for specialist investigation. Selection of patients for further investigation has come under particular scrutiny, although preferences for referral thresholds in the UK population have not been studied…	Exclude	preferences for non-related things			Exclude	preferences for non-related things			Do not review the FT as this item has been excluded	Both screeners selected the same exclusion reason
247	Cancer-associated cachexia		Exclude	No pancreatic cancer			Exclude	no pancreatic cancer			Do not review the FT as this item has been excluded	Both screeners selected the same exclusion reason
100	Treatment of pancreatic cancer: A narrative review of cost-effectiveness studies	Cancer of the pancreas is the second most frequent digestive cancer in the US, accounting for about 44,000 new cases per year. In Europe, it is the sixth most frequent cancer, accounting for 2.8% of cancers in men and 3.2% in women. With a five-year survival of less than 10%, it is the fifth leading cause of cancer-related death. The majority of cases are diagnosed above the age of 65 and in abou…	Exclude	no preference	For next paper		Exclude	no preference	For next paper		Do not review the FT as this item has been excluded	Both screeners selected the same exclusion reason
73	Sarcopenia: looking to muscle mass to better manage pancreatic cancer patients	PURPOSE OF REVIEW: Overall survival of patients with pancreatic cancer is strongly conditioned by tumor biology and the incidence of malnutrition and metabolic disorders. In this landscape, the assessment of body composition is crucial to properly manage the clinical implications of muscle wasting. The pathogenesis of this condition is the result of a complex interplay between cancer and the host…	Exclude	no preference			Exclude	no preference			Do not review the FT as this item has been excluded	Both screeners selected the same exclusion reason
71	The IMPACT study: early loss of skeletal muscle mass in advanced pancreatic cancer patients	BACKGROUND: Pancreatic cancer (PC) patients have multiple risk factors for sarcopenia and loss of skeletal muscle mass (LSMM), which may cause greater treatment toxicities, reduced response to cancer therapy, prolonged hospitalization, impaired quality of life, and worse prognosis. METHODS: This is a retrospective study on advanced PC patients treated at the Department of Oncology of Udine, Italy…	Exclude	no preference			Exclude	no preference			Do not review the FT as this item has been excluded	Both screeners selected the same exclusion reason
12	Quality of Life in Patients With Pancreatic Cancer and Their Caregivers: A Systematic Review	Little is known about quality of life (QOL) of patients with pancreatic cancer and their caregivers compared with adults with other cancers. This systematic review summarizes the available evidence base, identifies its limitations, and recommends directions for research and clinical application. A systematic review was conducted of research on QOL in adults with pancreatic cancer and their caregi…	Exclude	no preference	For next paper		Exclude	no preference	For next paper		Do not review the FT as this item has been excluded	Both screeners selected the same exclusion reason
52	Association between pancreatic cancer patients' perception of their care coordination and patient-reported and survival outcomes	OBJECTIVE: People with pancreatic cancer have poor survival, and management is challenging. Pancreatic cancer patients' perceptions of their care coordination and its association with their outcomes have not been well-studied. Our objective was to determine if perception of care coordination is associated with patient-reported outcomes or survival. METHODS: People with pancreatic cancer who were …	Go to full text review				Go to full text review				Yes! Review the FT of this item
317	Ethical conflicts in the surgical intensive care setting - Impact of ethics consultations		Exclude	No pancreatic cancer			Exclude	no pancreatic cancer			Do not review the FT as this item has been excluded	Both screeners selected the same exclusion reason
93	Early and late postoperative changes in the quality of life after pancreatic surgery	PURPOSE: To compare health-related quality of life (QoL) before and after surgery for pancreatic disease. METHODS: A retrospective analysis of prospectively gathered data is presented. A total of 174 patients of 230 planned for pancreatic surgery between March and December 2009 at a German high-volume center completed the Short Form-36 (SF-36) Health Survey preoperatively, 133 of them at 3 months…	Exclude	no preference	For next paper		Exclude	no preference	For next paper		Do not review the FT as this item has been excluded	Both screeners selected the same exclusion reason
181	Clinical benefit response in pancreatic cancer trials revisited	OBJECTIVES: Clinical benefit response (CBR), based on changes in pain, Karnofsky performance status, and weight, is an established palliative endpoint in trials for advanced gastrointestinal cancer. We investigated whether CBR is associated with survival, and whether CBR reflects a wide-enough range of domains to adequately capture patients' perception. METHODS: CBR was prospectively evaluated in…	Go to full text review				Go to full text review				Yes! Review the FT of this item
56	Estimating prognosis and palliation based on tumour marker CA 19-9 and quality of life indicators in patients with advanced pancreatic cancer receiving chemotherapy	BACKGROUND: To investigate the prognostic value of quality of life (QOL) relative to tumour marker carbohydrate antigen (CA) 19-9, and the role of CA 19-9 in estimating palliation in patients with advanced pancreatic cancer receiving chemotherapy. METHODS: CA 19-9 serum concentration was measured at baseline and every 3 weeks in a phase III trial (SAKK 44/00-CECOG/PAN.1.3.001). Patients scored QO…	Exclude	no preference			Exclude	no preference	For next paper		Do not review the FT as this item has been excluded	Both screeners selected the same exclusion reason
117	Laparoscopic perspectives for distal biliary obstruction	BACKGROUND: In patients affected by distal biliary obstruction deemed unsuitable for pancreatoduodenectomy, biliary diversion is the only proposable option. Defined goals of this treatment are: relief from jaundice preventing its related complications, reduction of in-hospital stay and adequate control of pain. Palliation can be obtained either by surgical or conservative procedures (endoscopic s…	Exclude	no preference			Exclude	no preference			Do not review the FT as this item has been excluded	Both screeners selected the same exclusion reason
135	To drain or not to drain: an evidence-based approach to palliative procedures for the management of malignant pleural effusions	Malignant pleural effusions are often symptomatic and diagnosed late in the course of cancer. The optimal management strategy is controversial and includes both invasive and non-invasive strategies. Practitioners have the option of invasive procedures such as intermittent drainage or more permanent catheter drainage to confirm malignancy and to palliate symptoms. Because these effusions are often…	Exclude	No pancreatic cancer			Exclude	no pancreatic cancer			Do not review the FT as this item has been excluded	Both screeners selected the same exclusion reason
290	Bedside ultrasound-guided celiac plexus neurolysis in upper abdominal cancer patients: A randomized, prospective study for comparison of percutaneous bilateral paramedian vs. unilateral paramedian needle-insertion technique		Exclude	no preference			Exclude	no preference			Do not review the FT as this item has been excluded	Both screeners selected the same exclusion reason
288	Neoadjuvant therapy in pancreatic cancer: An emerging strategy		Exclude	no preference	Background		Exclude	no preference	background		Do not review the FT as this item has been excluded	Both screeners selected the same exclusion reason
312	A phase II open-label randomized study to assess the efficacy and safety of selumetinib (AZD6244 [ARRY-142886]) versus capecitabine in patients with advanced or metastatic pancreatic cancer who have failed first-line gemcitabine therapy		Exclude	no preference			Exclude	no preference			Do not review the FT as this item has been excluded	Both screeners selected the same exclusion reason
133	The effect of depression on stage at diagnosis, treatment, and survival in pancreatic adenocarcinoma	BACKGROUND: Depression has been associated with delayed presentation, inadequate treatment, and poor survival in patients with cancer. METHODS: Using Surveillance, Epidemiology and End Results and Medicare linked data (1992-2005), we identified patients with pancreatic adenocarcinoma (N = 23,745). International classification of diseases, 9th edition, clinical modification codes were used to eval…	Exclude	no relevant treatment			Exclude	no relevant treatment			Do not review the FT as this item has been excluded	Both screeners selected the same exclusion reason
124	Results of 100 consecutive laparoscopic distal pancreatectomies: postoperative outcome, cost-benefit analysis, and quality of life assessment	BACKGROUND: Laparoscopic distal pancreatectomy (LDP) has been recently proposed as the procedure of choice for lesions of the pancreatic body and tail in experienced centres. The purpose of this study is to assess the potential advantages of LDP in a consecutive series of 100 patients. METHODS: Propensity score matching was used to identify patients for comparison between LDP and control open gro…	Exclude	no preference	For next paper					This needs to be screened
253	Recent advances in the treatment of pancreatic adenocarcinoma		Exclude	no preference	For next paper					This needs to be screened
202	Preferences Regarding Return of Genomic Results to Relatives of Research Participants, Including after Participant Death: Empirical Results from a Cancer Biobank	Data are lacking with regard to participants' perspectives on return of genetic research results to relatives, including after the participant's death. This paper reports descriptive results from 3,630 survey respondents: 464 participants in a pancreatic cancer biobank, 1,439 family registry participants, and 1,727 healthy individuals. Our findings indicate that most participants would feel oblig…	Exclude	no relevant treatment			Exclude	preferences for non-related things			Do not review the FT as this item has been excluded	Screeners selected different exclusion reasons
114	Pancreatic cancer-improved care achievable	Pancreatic adenocarcinoma is one of the most aggressive cancers, and the decline in mortality observed in most other cancer diseases, has so far not taken place in pancreatic cancer. Complete tumor resection is a requirement for potential cure, and the reorganization of care in the direction of high patient-volume centers, offering multimodal treatment, has improved survival and Quality of Life. …	Exclude	no preference	For next paper		Exclude	no preference	For next paper		Do not review the FT as this item has been excluded	Both screeners selected the same exclusion reason
141	Updated therapeutic outcome for patients with periampullary and pancreatic cancer related to recent translational research	Chemotherapy with improved effect in patients with metastatic pancreatic cancer has recently been established, launching a new era for patients with this very aggressive disease. FOLFIRINOX and gemcitabine plus nab-paclitaxel are different regimens, both capable of stabilizing the disease, thus increasing the number of patients who can reach second line and even third line of treatment. Concurren…	Exclude	no relevant treatment						This needs to be screened
77	Role of surgery in pancreatic cancer	Treatment of pancreatic cancer is multimodal and surgery is an essential part, mandatory for curative potential. Also chemotherapy is essential, and serious postoperative complications or rapid disease progression may preclude completion of multimodal treatment. The sequence of treatment interventions has therefore become an important concern, and numerous ongoing randomized controlled trials com…	Exclude	no preference	For next paper					This needs to be screened
251	Capecitabine and oxaliplatin as first and second line treatment for locally advanced and metastatic pancreatic ductal adenocarcinoma		Exclude	no preference						This needs to be screened
97	Improving quality of life through pain control	The pancreas is an externally excreting gland located in the abdominal cavity behind other organs. Difficulty palpating and viewing the pancreas often contributes to late diagnoses of tumors. In advanced disease, episodes of unmanaged pain have a negative impact on patients and family members and may affect many areas of well-being. Palliative care assists oncologists as well as patients and fami…	Exclude	no preference	For next paper					This needs to be screened
65	Symptom Clusters in Patients With Pancreatic Cancer Undergoing Surgical Resection: Part II	OBJECTIVES: To explore the relationship between 16 symptom clusters (SCs), clinical and demographic influencing factors, and clinical outcomes over time in patients with pancreatic cancer (PC) undergoing surgical resection. SAMPLE &AMP; SETTING: 143 patients with stage II PC undergoing surgical resection were recruited to participate in this longitudinal, exploratory study conducted at Thomas Jef…	Exclude	no preference	For next paper					This needs to be screened
67	Symptom Clusters in Patients With Pancreatic Cancer Undergoing Surgical Resection: Part I	OBJECTIVES: To describe patient-reported symptoms and symptom clusters in patients with pancreatic cancer (PC) undergoing surgical resection. SAMPLE &AMP; SETTING: 143 patients with stage II PC undergoing surgical resection alone or with subsequent adjuvant chemoradiation or chemotherapy were recruited to participate in a nested, longitudinal, exploratory study through convenience sampling techni…	Go to full text review							This needs to be screened
311	Comprehensive overview of axitinib development in solid malignancies: Focus on metastatic renal cell carcinoma		Exclude	No pancreatic cancer						This needs to be screened
159	Laparoscopic pancreaticoduodenectomy for tumors of the head of pancreas; 10 cases for a single center experience	OBJECTIVE: The tumors of the head of the pancreas are one of the leading causes of cancer-related death in Western countries. The current gold standard for these tumors is a Whipple procedure. This procedure did not change in its surgical steps since when it was initially introduced in 1935. More recently, a laparoscopic approach with similar outcomes has been described. The aim of this paper is …	Exclude	no relevant treatment			Exclude	no preference			Do not review the FT as this item has been excluded	Screeners selected different exclusion reasons
45	Validity of the FACT Hepatobiliary (FACT-Hep) questionnaire for assessing disease-related symptoms and health-related quality of life in patients with metastatic pancreatic cancer	PURPOSE: Evaluate reliability and validity of the Functional Assessment of Cancer Therapy-Hepatobiliary (FACT-Hep) questionnaire and its derivative FACT Hepatobiliary Symptom Indexes (FHSI-18 and FHSI-8) in people with metastatic pancreatic cancer. METHODS: Self-reported questionnaire data from a randomized controlled Phase II study evaluating the efficacy and safety of conatumumab (AMG 655), gan…	Exclude	no preference	For next paper					This needs to be screened
59	Impact on quality of life after pancreatoduodenectomy: a prospective study comparing preoperative and postoperative scores	INTRODUCTION: Few studies compare the direct impact of pancreatoduodenectomy (PD) on the patient's quality of life (QOL). The effect of PD in QOL, comparing the preoperative vs. postoperative status, was analyzed. METHOD: A prospective single-center study was performed. PD patients in a 2-year period were included. A general QOL instrument was applied preoperative, 1, 3, 6, and 12 months after su…	Exclude	no preference	For next paper					This needs to be screened
126	Patients with pancreatic cancer and relatives talk about preferred place of death and what influenced their preferences: a qualitative study	OBJECTIVE: To explore reasons why people with pancreatic cancer, who are reaching the end of their lives, say they wish to die at home or elsewhere, and why preferences may change. DESIGN: Qualitative study using semistructured interviews followed by thematic analysis. SETTING: Respondents recruited from different parts of the UK during 2009/2010. PARTICIPANTS: 16 people with experience of pancre…	Exclude	preferences for non-related things						This needs to be screened
99	Established EUS-guided therapeutic interventions	Over the three last decades, endosonography ultrasound (EUS) has evolved from a diagnostic tool to an interventional modality through cumulative advances in experience, knowledge, equipment, and devices. EUS-guided therapeutic procedures appear feasible and safe when performed in highly-experienced centers. This review covers the technical aspects, indications, and results of the most commonly pe…	Exclude	no relevant treatment						This needs to be screened
44	Adjuvant chemotherapy after surgery for pancreatic ductal adenocarcinoma: retrospective real-life data	BACKGROUND: The recommendation for postoperative chemotherapy in pancreatic ductal adenocarcinoma (PDAC) is based on prospective randomized trials. However, patients included in clinical trials do not often reflect the overall patient population treated in clinical practice. MATERIALS AND METHODS: A retrospective review of all patients undergoing pancreas resection for PDAC between 2001 and 2013 …	Exclude	no preference						This needs to be screened
300	Transoral approach for percutaneous vertebroplasty in the treatment of osteolytic tumor lesions of the lateral mass of the Atlas: Feasibility and initial experience in 2 patients		Exclude	no relevant treatment						This needs to be screened
218	Patient experience and quality of life during neoadjuvant therapy for pancreatic cancer: a systematic review and study protocol		Exclude	no preference	For next paper					This needs to be screened
48	Correlates of Refusal of Surgery in the Treatment of Non-metastatic Pancreatic Adenocarcinoma	BACKGROUND: Surgical resection is the most important therapeutic intervention for eligible patients with pancreatic cancer; however, a majority of patients never receive surgery for a variety of reasons, including patient refusal. Utilizing the National Cancer Database, we investigated the associated sociodemographic and clinical factors for those patients who refused surgery, and the impact of t…	Exclude	no preference	Background					This needs to be screened
1	FOLFIRINOX versus gemcitabine for metastatic pancreatic cancer	BACKGROUND: Data are lacking on the efficacy and safety of a combination chemotherapy regimen consisting of oxaliplatin, irinotecan, fluorouracil, and leucovorin (FOLFIRINOX) as compared with gemcitabine as first-line therapy in patients with metastatic pancreatic cancer. METHODS: We randomly assigned 342 patients with an Eastern Cooperative Oncology Group performance status score of 0 or 1 (on a…	Exclude	no preference	For next paper		Exclude	no preference	For next paper		Do not review the FT as this item has been excluded	Both screeners selected the same exclusion reason
298	The role of the FOLFIRINOX regimen for advanced pancreatic cancer		Exclude	no preference						This needs to be screened
186	Exercise as medicine in the management of pancreatic cancer: a case study	INTRODUCTION: Given the poor prognosis for patients diagnosed with pancreatic cancer, therapies that enhance the ability to tolerate adjuvant treatments, reduce the loss of physical functioning and optimize quality of life are critically important. Exercise may represent such a therapy; however, no previous research has investigated the potential impact of exercise on outcomes in pancreatic cance…	Exclude	no preference	For next paper		Exclude	no preference			Do not review the FT as this item has been excluded	Both screeners selected the same exclusion reason	TWIJFEL: Ik twijfel nog over Next paper, maar in ieder geval niet includeren voor full tekst review
207	Does patient autonomy extend to ending life?		Exclude	no article						This needs to be screened
33	Informative Patterns of Health-Care Utilization Prior to the Diagnosis of Pancreatic Ductal Adenocarcinoma	Early-detection tests for pancreatic ductal adenocarcinoma (PDAC) are needed. Since a hypothetical screening test would be applied during antecedent clinical encounters, we sought to define the variability in health-care utilization leading up to PDAC diagnosis. This was a retrospective cohort study that included patients diagnosed with PDAC in the Indianapolis, Indiana, area between 1999 and 201…	Exclude	no relevant treatment						This needs to be screened
209	The importance of primary care for cancer diagnoses		Exclude	no relevant treatment						This needs to be screened
262	Low progression of intraductal papillary mucinous neoplasms with worrisome features and high-risk stigmata undergoing non-operative management: A mid-term follow-up analysis		Exclude	No pancreatic cancer						This needs to be screened
281	Side effects of cetuximab rash		Exclude	No pancreatic cancer						This needs to be screened
26	Postoperative surveillance of pancreatic cancer patients	BACKGROUND: The aim of this study is to collect the best available evidence for diagnostic modalities, frequency, and duration of surveillance after resection for pancreatic ductal adenocarcinoma (PDAC). METHODS: PDAC guidelines published after 2015 were collected. Furthermore, a systematic search of the literature on postoperative surveillance was performed in PubMed and Embase from 2000 to 2019…	Exclude	no preference	For next paper					This needs to be screened
86	The Influence of Hypothetical Death Scenarios on Multidimensional End-of-Life Care Preferences	BACKGROUND: Differences in end-of-life (EOL) care preferences (eg, location of death, use of life-sustaining treatments, openness to hastening death, etc) based on hypothetical death scenarios and associated physical and/or cognitive losses have yet to be investigated within the palliative care literature. AIM: The purpose of this study was to explore the multidimensional EOL care preferences in …	Go to full text review				Go to full text review				Yes! Review the FT of this item		preferences for life-prolonging treatment options --> dit is wellicht nog interessant
208	The challenge of palliating pancreatic cancer		Exclude	no preference						This needs to be screened
227	Hypofractionated intensity-modulated radiotherapy in locally advanced unresectable pancreatic cancer: A pilot study		Exclude	no preference						This needs to be screened
189	Understanding palliative cancer chemotherapy: about shared decisions and shared trajectories	Most models of patient-physician communication take decision-making as a central concept. However, we found that often the treatment course of metastatic cancer patients is not easy to describe in straightforward terms used in decision-making models but is instead frequently more erratic. Our aim was to analyse these processes as trajectories. We used a longitudinal case study of 13 patients with…	Go to full text review				Go to full text review				Yes! Review the FT of this item		TWIJFEL: ik twijfel ook, maar artikel is in ieder geval interessant voor de methoden
240	Gut disruption impairs rehabilitation in patients curatively operated for pancreaticoduodenal cancer - A qualitative study		Exclude	no relevant treatment						This needs to be screened
276	Multidisciplinary neoadjuvant management for potentially curable pancreatic cancer		Exclude	no preference						This needs to be screened
206	Don't just do something, stand there: responding to unrelieved patient suffering	Nurses are taught a variety of interventions to relieve patient suffering. They are often more comfortable with patient suffering that is physical in nature rather than psychological, existential, and spiritual. Remaining present for patients and families whose suffering cannot be easily relieved is particularly challenging. This article describes how an expert nurse responded to unrelieved suffe…	Exclude	no relevant treatment						This needs to be screened
89	Evaluation of fatigue in patients with pancreatic cancer receiving chemotherapy treatment: a cross-sectional observational study	BACKGROUND AND AIM OF THE WORK: Cancer-related fatigue (CRF) is one of the most common symptoms experienced by cancer patients (CPs) and negatively affects quality of life. Although CRF is frequently experienced, it is often underreported, underdiagnosed and undertreated. The objectives of this study were to evaluate the level of fatigue in patients with pancreatic cancer undergoing chemotherapy …	Exclude	no relevant treatment	Background					This needs to be screened
112	Pylorus-preserving pancreaticoduodenectomy (pp Whipple) versus pancreaticoduodenectomy (classic Whipple) for surgical treatment of periampullary and pancreatic carcinoma	Background Pancreatic cancer is the fourth leading cause of cancer death for men and the fifth for women. The standard treatment for resectable tumours consists of a classic Whipple (CW) operation or a pylorus-preserving pancreaticoduodenectomy (PPW). It is unclear which of these procedures is more favourable in terms of survival, mortality, complications and quality of life.Objectives The object…	Exclude	no preference	For next paper		Exclude	no preference			Do not review the FT as this item has been excluded	Both screeners selected the same exclusion reason	TWIJFEL
46	Feasibility and Acceptability of a Dignity Therapy/Life Plan Intervention for Patients With Advanced Cancer	PURPOSE/OBJECTIVES: To determine the feasibility and acceptability of a dignity therapy/life plan intervention in the outpatient oncology setting. . RESEARCH APPROACH: Pilot descriptive study. . SETTING: Outpatient clinic in a tertiary oncology center. . PARTICIPANTS: 18 patients within 12 months after diagnosis undergoing treatment for advanced pancreatic cancer or non-small cell lung cancer. . …	Exclude	no preference	Background					This needs to be screened
148	Perspectives of newly diagnosed advanced cancer patients receiving dignity therapy during cancer treatment	PURPOSE: Dignity therapy is a psychosocial intervention that has been used primarily at the end of life to improve quality of life and other patient outcomes, but many individuals are unable to complete it due to health decline and death. The purpose of this study was to identify what individuals with advanced pancreatic or lung cancer with limited life expectancy, undergoing active cancer treatm…	Exclude	no preference	For next paper		exclude	no preference	For next paper		Do not review the FT as this item has been excluded	Both screeners selected the same exclusion reason
196	Psychometric properties of a single-item visual analog scale measuring goals of care in patients with advanced cancer	PURPOSE: The purpose of this study was to examine the psychometric properties of a single-item visual analog scale (VAS) to measure goals of care in patients with advanced cancer. METHODS: Data were obtained from 378 patients with diagnoses of advanced lung, gastrointestinal, or pancreatic cancer. Goal of care was measured at baseline and every 3 months until patient death or completion of the 15…	Exclude	no preference	For next paper					This needs to be screened
249	Treatment of pancreatic cancer with intravenous Vitamin C: A case report		Exclude	no preference						This needs to be screened
150	Management of ERCP-related small bowel perforations: the pivotal role of physical investigation	BACKGROUND: Management of endoscopic retrograde cholangiopancreatography (ERCP)-associated duodenal perforation remains controversial. Some recommend surgery, while others recommend conservative treatment. METHODS: A retrospective chart review was conducted to identify patients treated at our institution for ERCP-related duodenal perforations. Study variables included indication for ERCP, clinica…	Exclude	No pancreatic cancer						This needs to be screened
83	Laparoscopic stomach-partitioning gastrojejunostomy is an effective palliative procedure to improve quality of life in patients with malignant gastroduodenal outlet obstruction	INTRODUCTION: A patient with gastroduodenal obstruction caused by an unresectable gastroduodenal or periampullary cancer cannot ingest food and/or liquid. The patient's quality of life rapidly deteriorates, resulting in a dismal prognosis. Stomach-partitioning gastrojejunostomy has been previously reported, and here, we evaluate the laparoscopic procedure. METHODS: We performed laparoscopic stoma…	Exclude	No pancreatic cancer						This needs to be screened
110	Impact of race, age, and socioeconomic status on participation in pancreatic cancer clinical trials	OBJECTIVES: Over 18 years, 7 phase 2 trials in advanced pancreatic cancer (APC) were conducted at Karmanos Cancer Institute (KCI). We sought factors that influenced the selection of patients for clinical trials and explored differences in overall survival (OS) of patients treated on clinical trials versus standard of care. METHODS: The target population was patients with APC diagnosed between Jan…	Exclude	no relevant treatment	Background		Exclude	no relevant treatment	background		Do not review the FT as this item has been excluded	Both screeners selected the same exclusion reason
140	It's all about the CA-19-9. A longitudinal qualitative study of patients' experiences and perspectives on follow-up after curative surgery for cancer in the pancreas, duodenum or bile-duct	Background: Patients undergoing curative surgery for cancers of the pancreas, duodenum or bile ducts currently attend follow-up at specialized centers. Traditionally, follow-up after cancer has focused on cancer relapse. The Danish Health and Medicines Authority has recently pushed for a wider focus incorporating patients' individual needs and concerns during cancer rehabilitation. We aimed to ex…	Go to full text review				Go to full text review				Yes! Review the FT of this item
131	And Yet It Was a Blessing: The Case for Existential Maturity	We are interested in the kind of well-being that can occur as a person approaches death; we call it "existential maturity." We describe a conceptual model of this state that we felt was realized in an individual case, illustrating the state by describing the case. Our goal is to articulate a generalizable, working model of existential maturity in concepts and terms taken from fundamentals of psyc…	Exclude	No pancreatic cancer						This needs to be screened
270	Patient and caregiver awareness of pancreatic cancer treatments and clinical trials		Go to full text review							This needs to be screened
223	ASO Author Reflections: Demonstrating the Benefits of Oncology Navigation		Exclude	no preference						This needs to be screened
151	Curcumin and gemcitabine in patients with advanced pancreatic cancer	Curcumin has a potent antiproliferative activity and can also potentiate the antitumor effect of gemcitabine. This study was undertaken to evaluate the activity and feasibility of gemcitabine in combination with curcumin in patients with advanced pancreatic cancer. Seventeen patients were enrolled in the study and received 8,000 mg of curcumin by mouth daily, concurrently with gemcitabine 1,000 m…	Exclude	no preference						This needs to be screened
296	A randomized controlled trial of a cardiopulmonary resuscitation video in advance care planning for progressive pancreas and hepatobiliary cancer patients		Exclude	no relevant treatment						This needs to be screened
165	Stent patency using competing risk model in unresectable pancreatic cancers inserted with biliary self-expandable metallic stent	BACKGROUND AND AIM: Biliary self-expandable metallic stents (SEMS) play an important role in the quality of life and palliative treatment in unresectable pancreatic cancer patients. We aimed to determine the factors affecting the patency of biliary SEMS and the survival in unresectable pancreatic cancer with obstructive jaundice. METHODS: Considering the competing risk and survival, we retrospect…	Exclude	no preference						This needs to be screened
294	Does quality of radiation therapy predict outcomes of multicenter cooperative group trials? A literature review		Exclude	no preference						This needs to be screened
257	Editorial: Stopping Pancreatic Cyst Surveillance?		Exclude	No pancreatic cancer						This needs to be screened
205	What are the patient's wishes?		Exclude	no relevant treatment						This needs to be screened
248	White blood cell and granulocyte counts are independent predictive factors for prognosis of advanced pancreatic caner		Exclude	no preference						This needs to be screened
9	Early palliative care and quality of life of advanced cancer patients-a multicenter randomized clinical trial	BACKGROUND: To compare quality of life (QoL) of patients receiving early palliative care (EPC) vs. standard oncologic care (SOC). METHODS: Pragmatic, multicenter, randomized trial at five University and Community Hospital Cancer Centers in Northern Italy. Advanced non-small cell lung, gastric, pancreatic and biliary tract cancer patients diagnosed within the previous 8 weeks. In the EPC arm, visi…	Exclude	no preference	For next paper					This needs to be screened
191	Endoscopic ultrasound-guided choledochoduodenostomy with a lumen-apposing, self-expandable fully covered metal stent for palliative biliary drainage	In addition to the poor prognosis associated with pancreatic adenocarcinoma, it can also lead to several other conditions including obstructive jaundice that can affect a patient's quality of life. This is a major concern in non-operative patients where palliation is considered the main therapeutic goal. Traditionally, there are several ways to pursue palliative biliary drainage including endosco…	Exclude	no preference						This needs to be screened
254	Survivorship after treatment of pancreatic cancer: Insights via an Internet-based survivorship care plan tool		Exclude	preferences for non-related things						This needs to be screened
319	Placebo response to interventional pain procedures and effect on patient outcome		Exclude	no relevant treatment						This needs to be screened
10	Improvement of Dysgeusia by Polaprezinc, a Zinc-L-carnosine, in Outpatients Receiving Cancer Chemotherapy	BACKGROUND/AIM: Dysgeusia is one of the adverse events frequently affecting patients undergoing cancer chemotherapy. Dysgeusia-induced anorexia could decrease patient's quality of life. The present study was designed to determine whether the zinc-containing compound polaprezinc improves chemotherapy-induced dysgeusia. PATIENTS AND METHODS: The incidence of grade 2 dysgeusia was assessed in 634 pa…	Exclude	no preference						This needs to be screened
204	Patients with advanced disease: the value of patient reported outcomes		Exclude	no preference	For next paper		exclude	no preference	background		Do not review the FT as this item has been excluded	Both screeners selected the same exclusion reason
47	Shared decision-making in older patients with colorectal or pancreatic cancer: Determinants of patients' and observers' perceptions	OBJECTIVE: To identify determinants of older patients' perceptions of involvement in decision-making on colorectal (CRC) or pancreatic cancer (PC) treatment, and to compare these with determinants of observers' perceptions. METHODS: Patients' perceptions of involvement were constructed by the 9-item SDM questionnaire (SDM-Q-9) and a Visual Analogue Scale for Involvement (VAS-I). Observers' percep…	Exclude	no relevant treatment						This needs to be screened
252	Training surgeons in shared decision-making with cancer patients aged 65 years and older: A pilot study		Exclude	no relevant treatment	Background		Exclude	no relevant treatment	background		Do not review the FT as this item has been excluded	Both screeners selected the same exclusion reason	TWIJFEL
30	Key elements of optimal treatment decision-making for surgeons and older patients with colorectal or pancreatic cancer: A qualitative study	OBJECTIVE: To identify key elements of optimal treatment decision-making for surgeons and older patients with colorectal (CRC) or pancreatic cancer (PC). METHODS: Six focus groups with different participants were performed: three with older CRC/PC patients and relatives, and three with physicians. Supplementary in-depth interviews were conducted in another seven patients. Framework analysis was u…	Go to full text review				Go to full text review				Yes! Review the FT of this item		TWIJFEL
128	Developing a core set of patient-reported outcomes in pancreatic cancer: A Delphi survey	BACKGROUND: Patient-reported outcomes (PROs) are amongst the most relevant outcome measures in pancreatic cancer care and research. However, it is unknown which out of the numerous PROs are most important to patients and health care professionals (HCPs) in this setting. The aim of this study was to identify a core set of PROs to be incorporated in a nationwide prospective multidisciplinary pancre…	Go to full text review							This needs to be screened
120	Pancreaticoduodenectomy in elderly adults: is it justified in terms of mortality, long-term morbidity, and quality of life?	OBJECTIVES: To evaluate long-term morbidity, mortality, and quality of life (QoL) after pancreaticoduodenectomy (PD) in elderly adults. DESIGN: Retrospective cohort study. SETTING: Tel-Aviv Sourasky Medical Center, Tel-Aviv, Israel. PARTICIPANTS: One hundred and sixty-eight individuals aged 70 and older who underwent PD between 1995 and 2010. MEASUREMENTS: A prospective pancreatic surgery databas…	Exclude	no preference	For next paper					This needs to be screened
268	Safer intestinal invagination for a solid pancreatico-jejunal anastomosis in presence of a soft texture pancreatic remnant and non-dilated duct		Exclude	no preference						This needs to be screened
75	Pancreatic cancer and supportive care--pancreatic exocrine insufficiency negatively impacts on quality of life	PURPOSE: Pancreatic cancer is a fatal cancer with a median survival from diagnosis of around 5 months Speer et al. (Med J Aust 196(8):511-515, 2012). Given the short survival time for people with pancreatic cancer, effective supportive care is imperative to enable best quality of life. This article presents an unexpected finding from research into the psychosocial supportive care needs of people …	Go to full text review				Go to full text review				Yes! Review the FT of this item
54	Should Researchers Offer Results to Family Members of Cancer Biobank Participants? A Mixed-Methods Study of Proband and Family Preferences	BACKGROUND: Genomic analysis may reveal both primary and secondary findings with direct relevance to the health of probands' biological relatives. Researchers question their obligations to return findings not only to participants but also to family members. Given the social value of privacy protection, should researchers offer a proband's results to family members, including after the proband's d…	Exclude	no relevant treatment						This needs to be screened
303	Impact of FOLFIRINOX compared with gemcitabine on quality of life in patients with metastatic pancreatic cancer: Results from the PRODIGE 4/ACCORD 11 randomized trial		Exclude	no preference	For next paper					This needs to be screened
51	Is It Time to Expand the Role of Total Pancreatectomy for IPMN?	Intraductal papillary mucinous neoplasms (IPMN) are cystic precursors to pancreatic cancer believed to arise within a widespread neoplastic field defect. The tendency for some patients to present with multifocal disease and/or develop additional lesions over time argues in favor of a field defect and complicates surgical management decisions. Surgery usually consists of partial pancreatic resecti…	Exclude	No pancreatic cancer						This needs to be screened
84	Multicentre phase I-II trial of capecitabine and oxaliplatin in combination with radiotherapy for unresectable pancreatic and biliary tract cancer: The CORGI-U study	BACKGROUND AND PURPOSE: In this multicentre phase I-II trial we evaluated the feasibility and efficacy of capecitabine and oxaliplatin followed by the combination of these two drugs with radiotherapy in patients with locally advanced pancreatic or biliary tract cancer. MATERIAL AND METHODS: Thirty-nine patients with inextirpable adenocarcinoma of the pancreas, gallbladder or extrahepatic bile duc…	Exclude	no preference						This needs to be screened
304	The relationship between patient satisfaction with service quality and survival in pancreatic cancer		Go to full text review							This needs to be screened
229	Development and feasibility of an interactive smartphone app for early assessment and management of symptoms following pancreaticoduodenectomy		Exclude	no relevant treatment	For next paper		Exclude	no relevant treatment	For next paper		Do not review the FT as this item has been excluded	Both screeners selected the same exclusion reason	TWIJFEL
42	Decreased symptom burden following surgery due to support from an interactive app for symptom management for patients with pancreatic and periampullary cancer	Background: Patients with pancreatic and periampullary cancer have poor prognoses, experience multiple symptoms following surgery and sometimes lack knowledge of self-care activities. Consequently, it is vital to develop systems that support self-management, improvement of health-related quality of life and reduction of symptoms. Therefore, the aim was to evaluate the impact on health-related qua…	Go to full text review							This needs to be screened
284	Palliative radiation therapy in patients with metastasized pancreatic cancer - Description of a rare patient group		Exclude	no preference						This needs to be screened
184	Pylorus resection or pylorus preservation in partial pancreatico-duodenectomy (PROPP study): study protocol for a randomized controlled trial	BACKGROUND: Partial pancreatico-duodenectomy (PD) is the standard treatment for tumors of the pancreatic head. Today, preservation of the pylorus has been widely accepted as the surgical standard in this procedure. A common postoperative complication is the occurrence of delayed gastric emptying (DGE), which causes impairment of oral intake andpatients' quality of life, prolongation of hospital s…	Exclude	no preference			exclude	no preference	For next paper		Do not review the FT as this item has been excluded	Both screeners selected the same exclusion reason
127	Partial pancreatic resection for pancreatic malignancy is associated with sustained pancreatic exocrine failure and reduced quality of life: a prospective study	OBJECTIVES: Pancreatic resection for cancer may produce pancreatic exocrine insufficiency (PEI), which is poorly understood. This study examined the coefficient of fat absorption (CFA), symptoms, quality of life (QoL) and the accuracy of faecal elastase-1 (FE-1) measurement to predict PEI. METHODS: Forty patients were analysed following resection for pancreatic malignancy. The primary endpoint wa…	Exclude	no preference						This needs to be screened
222	Erythrocyte-encapsulated asparaginase (eryaspase) combined with chemotherapy in second-line treatment of advanced pancreatic cancer: An open-label, randomized Phase IIb trial		Exclude	no preference						This needs to be screened
269	Effect of chemoradiotherapy vs chemotherapy on survival in patients with locally advanced pancreatic cancer controlled after 4 months of gemcitabine with or without erlotinib the LAP07 randomized clinical trial		Exclude	no preference						This needs to be screened
275	Starting a High-Quality Pancreatic Surgery Program at a Community Hospital		Exclude	no preference						This needs to be screened
237	The impact of a new hepatopancreatobiliary surgery program on the management of pancreatic cancer at Health Sciences North		Exclude	no preference						This needs to be screened
20	Long-term health-related quality of life after pancreatic resection for malignancy in patients with and without severe postoperative complications	BACKGROUND: Surgery for pancreatic cancer yields significant morbidity and mortality risks and survival is limited. Therefore, the influence of complications on quality of life (QoL) after pancreatic surgery is important. This study compares QoL in patients with and without severe complications after surgery for pancreatic (pre-)malignancy. METHODS: This prospective cohort study scored complicati…	Exclude	no preference	For next paper					This needs to be screened
129	Psychometric performance of the PAncreatic CAncer disease impact (PACADI) score	BACKGROUND/OBJECTIVE: Pancreatic Cancer Disease Impact (PACADI) score measures the impact of pancreatic cancer (PC) on important health dimensions, selected by patients. The aim of this single center study was to test the psychometric performance of the Pancreatic Cancer Disease Impact (PACADI) score. METHODS: Patients with suspected pancreatic cancer (PC) completed PACADI, the EuroQol-5D (EQ-5D …	Exclude	no preference	For next paper					This needs to be screened
170	Development and preliminary validation of the pancreatic cancer disease impact score	OBJECTIVE: Patient-reported outcomes are important for clinical practice and research, and should reflect what patients perceive as important. The objective of this study was to develop and preliminarily validate a brief, patient-derived, disease-specific tool, the pancreatic cancer disease impact (PACADI) score. METHODS: The development was performed in two phases. Forty-one patients with confir…	Go to full text review							This needs to be screened
18	Exploring the patient experience of locally advanced or metastatic pancreatic cancer to inform patient-reported outcomes assessment	PURPOSE: Pancreatic cancer and its treatments impact patients' symptoms, functioning, and quality of life. Content-valid patient-reported outcome (PRO) instruments are required to assess outcomes in clinical trials. This study aimed to: (a) conceptualise the patient experience of pancreatic cancer; (b) identify relevant PRO instruments; (c) review the content validity of mapped instruments to gui…	Go to full text review							This needs to be screened
306	Oxaliplatin as a radiosensitiser for upper and lower gastrointestinal tract malignancies: What have we learned from a decade of translational research?		Exclude	No pancreatic cancer						This needs to be screened
313	A 4-week versus a 3-week schedule of gemcitabine monotherapy for advanced pancreatic cancer: A randomized phase II study to evaluate toxicity and dose intensity		Exclude	no preference						This needs to be screened
82	Using willingness-to-pay to establish patient preferences for cancer testing in primary care	BACKGROUND: Shared decision making is a stated aim of several healthcare systems. In the area of cancer, patients' views have informed policy on screening and treatment but there is little information about their views on diagnostic testing in relation to symptom severity. METHODS: We used the technique of willingness-to-pay to determine public preferences around diagnostic testing for colorectal…	Exclude	no relevant treatment			exclude	no relevant treatment			Do not review the FT as this item has been excluded	Both screeners selected the same exclusion reason
265	A phase-I trial of preoperative, margin intensive, stereotactic body radiation therapy for pancreatic cancer: The 'SPARC' trial protocol		Exclude	no preference						This needs to be screened
15	Quality of life in metastatic pancreatic cancer patients receiving liposomal irinotecan plus 5-fluorouracil and leucovorin	BACKGROUND: The NAPOLI-1 study (NCT01494506) reported that liposomal irinotecan plus 5-fluorouracil and leucovorin (nal-IRI+5-FU/LV) improved overall survival vs 5-FU/LV with manageable toxicity in patients with metastatic pancreatic adenocarcinoma previously treated with gemcitabine-based therapy. Yet, clinicians need treatment strategies that also maintain the patient's health-related quality o…	Exclude	no preference	For next paper					This needs to be screened
177	Palliative Oncologists: Specialists in the Science and Art of Patient Care		Exclude	no preference	Background					This needs to be screened
4	Pylorus-preserving pancreaticoduodenectomy (pp Whipple) versus pancreaticoduodenectomy (classic Whipple) for surgical treatment of periampullary and pancreatic carcinoma	BACKGROUND: Pancreatic cancer is the fourth-leading cause of cancer death for both, men and women. The standard treatment for resectable tumours consists of a classic Whipple (CW) operation or a pylorus-preserving pancreaticoduodenectomy (PPW). It is unclear which of these procedures is more favourable in terms of survival, postoperative mortality, complications, and quality of life. OBJECTIVES: …	Exclude	no preference	For next paper					This needs to be screened
61	'I want to know why and need to be involved in my own care…': a qualitative interview study with liver, bile duct or pancreatic cancer patients about their experiences with involvement in care	PURPOSE: Patients' involvement in their own care is important for those with upper abdominal tumours. Care is often conducted according to standardized fast-track care programs (FTCP), and a shorter hospital stay is one of the goals. However, there is no research providing an in-depth perspective on patients' experiences of involvement in care. In this qualitative study, we explored experiences o…	Exclude	no relevant treatment	Background					This needs to be screened
216	Efficacy of S-1 in second-line chemotherapy after nab-paclitaxel plus gemcitabine for patients with advanced pancreatic cancer		Exclude	no preference						This needs to be screened
273	Clinical outcome of elderly patients with unresectable pancreatic cancer treated with gemcitabine plus S-1, S-1 alone, or gemcitabine alone: Subgroup analysis of a randomised phase III trial, GEST study		Exclude	no preference						This needs to be screened
158	Evaluating the utility of existing patient-reported outcome scales in novel patient populations with pancreatic cancer, lung cancer, and myeloproliferative neoplasms using medicare current beneficiary survey data	BACKGROUND: While there are validated patient-reported outcomes (PRO) instruments for use in specific cancer populations, no validated general instruments exist for use in conditions common to multiple cancers, such as muscle wasting and consequent physical disability. The Medicare Current Beneficiary Survey (MCBS), a survey in a nationally representative sample of Medicare beneficiaries, include…	Go to full text review				Go to full text review				Yes! Review the FT of this item
70	Analyzing the Impact of Compliance with National Guidelines for Pancreatic Cancer Care Using the National Cancer Database	IMPORTANCE: Management of pancreatic cancer is complex, requiring coordination of multiple providers. National Comprehensive Cancer Network guidelines, developed for standardization and quality improvement, recommend a multimodal approach. OBJECTIVE: This study analyzed national rates of compliance with National Comprehensive Cancer Network recommendations, assessed factors affecting compliance, …	Exclude	no preference						This needs to be screened
7	Anxiety, depression and quality of life in people with pancreatic cancer and their carers	BACKGROUND: People with pancreatic cancer have high levels of anxiety and depression and reduced quality of life (QoL), but few studies have assessed these outcomes for patient-carer dyads. We therefore investigated these issues in an Australian population-based study. METHODS: Patients with pancreatic cancer (n = 136) and many of their carers (n = 84) completed the Hospital Anxiety and Depressio…	Exclude	no preference	For next paper		exclude	no preference	background		Do not review the FT as this item has been excluded	Both screeners selected the same exclusion reason
167	Laparoscopic excision of a choledochal cyst in 82 consecutive patients	INTRODUCTION: Despite it being a benign disease, a choledochal cyst must be removed with the gallbladder (GB) due to the risk of cancer in the biliary tract. Most patients are young females or children, all of whom express strong interest in the cosmetic results in addition to the complete resolution of their medical problems. Here, we introduce a laparoscopic management technique for a choledoch…	Exclude	No pancreatic cancer						This needs to be screened
98	Investigation of the incidence of pancreatic cancer-related depression and its relationship with the quality of life of patients	AIM: To investigate the incidence of pancreatic cancer-related depression and the relationship between symptoms of depression and the quality of life (QoL) of patients. METHODS: 262 inpatients with cancer of the digestive system (pancreatic cancer, liver cancer, esophageal cancer, gastric cancer, and colorectal cancer) from four Guangzhou hospitals were enrolled into the study between June 2007 a…	Exclude	no preference	For next paper					This needs to be screened
173	A phase I/II study of gemcitabine-based chemotherapy plus curcumin for patients with gemcitabine-resistant pancreatic cancer	PURPOSE: Curcumin, a plant-derived natural polyphenol, could be a promising anti-cancer drug and shows synergic effects with cytotoxic agents. We evaluated the safety and feasibility of combination therapy using curcumin with gemcitabine-based chemotherapy. METHODS: Gemcitabine-resistant patients with pancreatic cancer received 8 g oral curcumin daily in combination with gemcitabine-based chemoth…	Exclude	no preference						This needs to be screened
318	Second-line chemotherapy with capecitabine (Xeloda) and docetaxel (Taxotere) in previously treated, unresectable adenocarcinoma of pancreas: The final results of a phase II trial		Exclude	no preference			exclude	no preference			Do not review the FT as this item has been excluded	Both screeners selected the same exclusion reason
289	S-1 plus gemcitabine chemotherapy followed by concurrent radiotherapy and maintenance therapy with S-1 for unresectable pancreatic cancer		Exclude	no preference						This needs to be screened
152	Multidisciplinary strategies in bloodless medicine and surgery for patients undergoing pancreatectomy	BACKGROUND: Bloodless pancreatic surgery (BPS) is rarely performed and/or reported. We aim to characterize perioperative and anesthetic strategies in BPS. MATERIALS AND METHODS: A literature search was performed on MEDLINE looking for case reports/case series using search terms ("Jehovah's Witness" [All Fields]) AND ("Pancreatic Surgery" [All Fields] OR "Pancreaticoduodenectomy" [All Fields] OR "…	Exclude	no relevant treatment			exclude	no relevant treatment	background		Do not review the FT as this item has been excluded	Both screeners selected the same exclusion reason
182	Palliative surgery for pancreatic carcinoma	OBJECTIVE: To evaluate the role of palliative surgical treatment in patients with advanced pancreatic carcinoma. STUDY DESIGN: Case series. PLACE AND DURATION OF STUDY: Surgical "D" Ward of Khyber Teaching Hospital, Peshawar, from January 2005 to January 2009. METHODOLOGY: The study included patients with pancreatic carcinoma admitted with advanced, unresectable carcinoma of the pancreas. Patient…	Exclude	no preference						This needs to be screened
255	Cross-over comparison and new chemotherapy regimens in metastatic pancreatic cancer		Exclude	no preference	Background					This needs to be screened
81	Develop Nomogram to Predict Malignancy of Intraductal Papillary Mucinous Neoplasm	A nomogram is a useful graphical tool for presenting a risk prediction and prognosis prediction in medical research. Intraductal papillary mucinous neoplasm (IPMN) is the premalignant lesions of the pancreas. Among the IPMN, branch duct (BD) IPMN is hard to determine whether progress to an invasive tumor or not. Surgery on the pancreas part is likely to lower the quality of life of the patient, s…	Exclude	No pancreatic cancer						This needs to be screened
74	Deviations from Expected Treatment of Pancreatic Cancer in Octogenarians: Analysis of Patient and Surgeon Factors	BACKGROUND: Morbidity and mortality of pancreatectomy has improved and chemotherapeutic options for pancreatic cancer (PC) are growing, yet there is reluctance to treat octogenarians. This study examined the reasons for failure to treat and analyzes outcomes in octogenarians with PC. METHODS: Retrospective chart review 2005-2013. Demographics, tumor characteristics, treatment, reason for lack of …	Exclude	no preference						This needs to be screened
200	Safety and clinical effectiveness of propofol for endoscopic retrograde cholangiopancreatography		Exclude	no preference						This needs to be screened
302	Achieving the best of both worlds		Exclude	no preference						This needs to be screened
119	A retrospective analysis of factors associated with selection of end-of-life care and actual place of death for patients with cancer	OBJECTIVES: The factors associated with end-of-life (EOL) care that patients with cancer selected and actual place of death (POD) is less elucidated. We analysed how specific EOL care, especially anticancer therapies, selected by patients with pancreatic carcinoma affected their POD in Japan. SETTING: A retrospective cohort study using clinical records of a single institute. PARTICIPANTS: This st…	Exclude	preferences for non-related things						This needs to be screened
292	Computed Tomography (CT) simulated fluoroscopy-guided transdiscal approach in transcrural celiac plexus block		Exclude	no preference						This needs to be screened
179	Pancreas and liver resection in Jehovah's Witness patients: feasible and safe	BACKGROUND: Jehovah's Witness (JW) patients undergoing liver or pancreas surgery represent a challenging ethical and medical problem, with few reports about their optimal management. STUDY DESIGN: To analyze the perioperative outcomes of JW patients submitted to hepatic or pancreatic resection, clinicopathologic data of JW patients who underwent surgical exploration for a hepatic or pancreatic tu…	Exclude	no preference						This needs to be screened
213	Patient-reported outcome measures in pancreatic cancer receiving radiotherapy		Go to full text review							This needs to be screened
171	Early Parenteral Nutrition in Patients with Biliopancreatic Mass Lesions, a Prospective, Randomized Intervention Trial	PURPOSE: Patients with biliopancreatic tumors frequently suffer from weight loss and cachexia. The in-hospital work-up to differentiate between benign and malignant biliopancreatic lesions requires repeated pre-interventional fasting periods that can aggravate this problem. We conducted a randomized intervention study to test whether routine in-hospital peripheral intravenous nutrition on fasting…	Exclude	no preference			exclude	no preference			Do not review the FT as this item has been excluded	Both screeners selected the same exclusion reason
88	An Analysis of Complications, Quality of Life, and Nutritional Index After Laparoscopic Distal Pancreatectomy with Regard to Spleen Preservation	BACKGROUND: Whether splenectomy is adverse or spleen preservation offers significant advantages in distal pancreatic resection is unclear. The aim was to compare the early/late clinical results and the functional outcomes in terms of quality of life (QoL) and nutrition between conventional laparoscopic distal pancreatectomy (LDP) and laparoscopic spleen-preserving distal pancreatectomy (LSPDP). S…	Exclude	no preference						This needs to be screened
116	Treatment of locally advanced pancreatic cancer by percutaneous and intraoperative irreversible electroporation: general hospital cancer center experience	The aim of this study was to evaluate the safety of irreversible electroporation (IRE) and the outcome of patients undergoing IRE of locally advanced pancreatic cancer (PC). Twenty-one patients with unresectable PC underwent open (n=19) or percutaneous (n=2) IRE of the tumor using the Nanoknife system with two electrodes that were repositioned several times to affect the whole mass. The size of t…	Exclude	no preference	For next paper					This needs to be screened
60	Laparoscopic-assisted versus open pancreaticoduodenectomy: early favorable physical quality-of-life measures	BACKGROUND: We compared outcomes and postpancreatectomy quality of life (QOL) in paired cohorts of patients undergoing conventional open pancreaticoduodenectomy (OPD) or laparoscopic-assisted pancreaticoduodenectomy (LAPD). METHODS: Comparative analysis of QOL was performed in a matched cohort of 53 patients after OPD or LAPD between 2010 and 2013. The Medical Outcomes Study Short Form-36 Health …	Exclude	no preference	For next paper					This needs to be screened
31	Supportive care in pancreatic ductal adenocarcinoma	Pancreatic ductal adenocarcinoma (PDAC) is one of the cancers with poorest prognosis and represents the third leading cause of cancer-related deaths in Western countries. Despite advances in diagnostic procedures and treatment, diagnosis is made in most cases when the disease is locally advanced or metastatic. Supportive care aims to improve symptoms, reduce hospital admission rates, and preserve…	Exclude	no preference			exclude	no preference			Do not review the FT as this item has been excluded	Both screeners selected the same exclusion reason
232	Potential Impact of Phellinus linteus on Adherence to Adjuvant Treatment After Curative Resection of Pancreatic Ductal Adenocarcinoma: Outcomes of a Propensity Score–Matched Analysis		Exclude	no preference						This needs to be screened
85	Quality of life in patients with pancreatic cancer	Pancreatic cancer is a rapidly fatal disease with palliation often serving as the main goal of treatment. The end of life is often marked by severe symptoms and poor quality of life (QoL). Several studies presented at the 2012 ASCO Gastrointestinal Cancers Symposium addressed the importance of symptom identification and management for patients with pancreatic cancer: 1) a study evaluating the cor…	Go to full text review				Go to full text review				Yes! Review the FT of this item		TWIJFEL
57	Brain metastases in gastrointestinal cancers: is there a role for surgery?	About 10% of all cancer patients will develop brain metastases during advanced disease progression. Interestingly, the vast majority of brain metastases occur in only three types of cancer: Melanoma, lung and breast cancer. In this review, we focus on summarizing the prognosis and impact of surgical resection of brain metastases originating from gastrointestinal cancers such as esophageal, gastri…	Exclude	No pancreatic cancer						This needs to be screened
37	Patient Adherence and Experience with Extended Use of Prophylactic Low-Molecular-Weight Heparin Following Pancreas and Liver Resection	BACKGROUND: Guidelines recommend 28 days venous thromboembolism (VTE) prophylaxis with low-molecular-weight heparin (LMWH) following major abdominal surgery for cancer. Overall adherence with these recommendations is poor, but little is known about feasibility and tolerability from a patient perspective. METHODS: An institution-wide policy for routine administration of 28 days of post-operative L…	Exclude	No pancreatic cancer						This needs to be screened
68	Combined Celiac Ganglia and Plexus Neurolysis Shortens Survival, Without Benefit, vs Plexus Neurolysis Alone	BACKGROUND & AIMS: Pancreatic cancer produces debilitating pain that opioids often ineffectively manage. The suboptimal efficacy of celiac plexus neurolysis (CPN) might result from brief contact of the injectate with celiac ganglia. We compared the effects of endoscopic ultrasound-guided celiac ganglia neurolysis (CGN) vs the effects of CPN on pain, quality of life (QOL), and survival. METHODS: W…	Exclude	no preference	For next paper					This needs to be screened
36	The importance of quality-of-life management in patients with advanced pancreatic ductal adenocarcinoma	Pancreatic ductal adenocarcinoma (PDAC) carries a poor prognosis, and as such, a focus on quality of life is vital. This review will discuss various aspects of quality of life in patients with PDAC and their treatment. Pancreatic exocrine and endocrine insufficiency may result in issues related to nutrition, and pain and fatigue are other common symptoms, and may be managed with pharmaceutical or…	Go to full text review				Go to full text review				Yes! Review the FT of this item
164	Any second-line therapy for advanced pancreatic cancer? Highlights from the "2010 ASCO Gastrointestinal Cancers Symposium". Orlando, FL, USA. January 22-24, 2010	Majority of pancreatic cancers are unresectable upon diagnosis. Palliative chemotherapy is usually administered in an attempt of prolonging survival potentially and providing quality of life. Gemcitabine has been the solo player in the field of pancreatic cancer treatment after replacing 5-FU since 1997. How to treat a patient with advanced pancreatic cancer failing to respond or progressing afte…	Exclude	no preference	Background					This needs to be screened
40	Experts' consensus on intraoperative radiotherapy for pancreatic cancer	Pancreatic cancer (PC), one of the most lethal malignancies, accounts for 8%-10% of digestive system cancers, and the incidence is increasing. Surgery, chemotherapy, and radiotherapy have been the main treatment methods but are not very effective. However, only 20% of patients have the opportunity to undergo surgical operation. Approximately 30-40% of patients present with locally advanced, unres…	Exclude	no preference						This needs to be screened
316	The treatment outcome of patients with middle-advanced pancreatic cancer receiving three dimensionalconformal radiotherapy combined with concurrent gemcitabine chemotherapy		exclude	no article						This needs to be screened			NIET GEVONDEN
183	The effectiveness of a pneumatic compression belt in reducing respiratory motion of abdominal tumors in patients undergoing stereotactic body radiotherapy	PURPOSE: Abdominal compression using a pneumatic abdominal compression belt developed in-house has been used to reduce respiratory motion of patients undergoing hypo-fractionated or single fraction stereotactic radio-ablative therapy for abdominal cancers. The clinical objective of belt usage was to reduce the cranial-caudal (CC) respiratory motion of the tumor to 5 mm or less during both CT simu…	Exclude	no preference			exclude	no preference			Do not review the FT as this item has been excluded	Both screeners selected the same exclusion reason
283	Pilot study evaluating broccoli sprouts in advanced pancreatic cancer (POUDER trial) - study protocol for a randomized controlled trial		Exclude	no preference						This needs to be screened
87	Bilateral vs. unilateral endoscopic ultrasound-guided celiac plexus neurolysis for abdominal pain management in patients with pancreatic malignancy: a systematic review and meta-analysis	CONTEXT: Endoscopic ultrasound-guided celiac plexus neurolysis (EUS-CPN) by bilateral or unilateral approach is widely used in palliative abdominal pain management in pancreatic cancer patients, but the analgesic effect and relative risks of the two different puncture routes remain controversial. OBJECTIVES: The aim of this systematic review was to evaluate the analgesic efficacy and safety of bi…	Exclude	no preference	For next paper					This needs to be screened
29	Dietary Patterns and Pancreatic Cancer Risk: A Meta-Analysis	A number of studies have examined the associations between dietary patterns and pancreatic cancer risk, but the findings have been inconclusive. Herein, we conducted this meta-analysis to assess the associations between dietary patterns and the risk of pancreatic cancer. MEDLINE (provided by the National Library of Medicine) and EBSCO (Elton B. Stephens Company) databases were searched for releva…	Exclude	no relevant treatment						This needs to be screened
236	Benefits of timely care in pancreatic cancer: A systematic review to navigate through the contradictory evidence		Exclude	no preference						This needs to be screened
143	Symptoms and palliative care needs of pancreatic adenocarcinoma patients		Exclude	no article						This needs to be screened
162	Is Central Pancreatectomy Truly Recommendable? A 9-Year Single-Center Experience	AIMS: To compare the short- and long-term outcomes in patients with pancreatic benign or borderline neoplasm who underwent central pancreatectomy (CP) and distal pancreatectomy (DP). METHODS: The inclusion criteria were as follows: (1) single benign or low-grade malignant tumor; (2) tumor conﬁned to the pancreatic neck or proximal body; and (3) tumor amenable to either CP or DP. Short and long-te…	Exclude	no preference						This needs to be screened
215	Impact of nationwide enhanced implementation of best practices in pancreatic cancer care (PACAP-1): A multicenter stepped-wedge cluster randomized controlled trial		Exclude	no preference	For next paper					This needs to be screened
214	Patient satisfaction and quality of life before and after treatment of pancreatic and periampullary cancer: A prospective multicenter study		Exclude	no preference	For next paper					This needs to be screened
41	Perioperative management of endocrine insufficiency after total pancreatectomy for neoplasia	PURPOSE: Indications for total pancreatectomy (TP) have increased, including for diffuse main duct intrapapillary mucinous neoplasms of the pancreas and malignancy; therefore, the need persists for surgeons to develop appropriate endocrine post-operative management strategies. The brittle diabetes after TP differs from type 1/2 diabetes in that patients have absolute deficiency of insulin and fun…	Exclude	no relevant treatment						This needs to be screened
241	Coeliac Plexus Neurolysis For Pancreatic Cancer Patients; Retrospective Analysis Of Shaukat Khanum Memorial Cancer Hospital &amp; Research Centre Experience		Exclude	no preference						This needs to be screened
16	Systematic versus on-demand early palliative care: A randomised clinical trial assessing quality of care and treatment aggressiveness near the end of life	AIM: Early palliative care (EPC) in oncology has shown sparse evidence of a positive impact on patient outcomes, quality of care outcomes and costs. PATIENTS AND METHODS: Data for this secondary analysis were taken from a trial of 207 outpatients with metastatic pancreatic cancer randomly assigned to receive standard cancer care plus on-demand EPC (standard arm) or standard cancer care plus syste…	Exclude	no preference	Background					This needs to be screened
174	Systematic versus on-demand early palliative care: results from a multicentre, randomised clinical trial	BACKGROUND: Early palliative care (EPC) in oncology has been shown to have a positive impact on clinical outcome, quality-of-care outcomes, and costs. However, the optimal way for activating EPC has yet to be defined. METHODS: This prospective, multicentre, randomised study was conducted on 207 outpatients with metastatic or locally advanced inoperable pancreatic cancer. Patients were randomised …	Exclude	no preference	For next paper					This needs to be screened
72	Laparoscopic gastrojejunostomy for gastric outlet obstruction in patients with unresectable hepatopancreatobiliary cancers: A personal series and systematic review of the literature	The major symptoms of advanced hepatopancreatic-biliary cancer are biliary obstruction, pain and gastric outlet obstruction (GOO). For obstructive jaundice, surgical treatment should de consider in recurrent stent complications. The role of surgery for pain relief is marginal nowadays. On the last, there is no consensus for treatment of malignant GOO. Endoscopic duodenal stents are associated wit…	Exclude	No pancreatic cancer						This needs to be screened
192	Gemcitabine versus gemcitabine plus dalteparin thromboprophylaxis in pancreatic cancer	BACKGROUND: Annualised figures show an up to 7-fold higher incidence of vascular thromboembolism (VTE) in patients with advanced pancreatic cancer (APC) compared to other common malignancies. Concurrent VTE has been shown to confer a worse overall prognosis in APC. METHODS: One hundred and twenty three APC patients were randomised to receive either gemcitabine 1000 mg/m(2) or the same with weight…	Exclude	no preference						This needs to be screened
91	High-intensity focused ultrasound (HIFU) for pancreatic carcinoma: evaluation of feasibility, reduction of tumour volume and pain intensity	OBJECTIVES: Prognosis of patients with locally advanced pancreatic adenocarcinoma is extremely poor. They often suffer from cancer-related pain reducing their quality of life. This prospective observational study aimed to evaluate feasibility, local tumour response, and changes in quality of life and symptoms in Caucasian patients with locally advanced pancreatic cancer treated by ultrasound-guid…	Exclude	no preference	For next paper		exclude	no relevant treatment			Do not review the FT as this item has been excluded	Screeners selected different exclusion reasons	TWIJFEL
194	The evidence for technical considerations in pancreatic resections for malignancy	The surgeon who wishes to perform successful resections for malignant processes involving the pancreas has to be conversant with a broad range of topics. There are extensive collections of data that usually give excellent guidance, but sometimes also provide conflicting advice. No matter what the data suggest might work best, the surgeon and local collaborators must be able to deliver the quality…	Exclude	no preference						This needs to be screened
103	Low rates of specialized cancer consultation and cancer-directed therapy for noncurable pancreatic adenocarcinoma: a population-based analysis	BACKGROUND: Although advancements in systemic therapy have improved the outlook for pancreatic adenocarcinoma, it is not known if patients get access to these therapies. We aimed to examine the patterns and factors associated with access to specialized cancer consultations and subsequent receipt of cancer-directed therapy for patients with non-curative pancreatic adenocarcinoma. METHODS: We condu…	Exclude	no relevant treatment						This needs to be screened
282	Expanding the indications of pancreas transplantation alone		Exclude	no relevant treatment						This needs to be screened
115	Palliative chemotherapy for pancreatic malignancies	Metastatic pancreatic cancer is often one of the most challenging malignancies a medical oncologist faces. Although the primary endpoint of many studies remains overall survival, palliation and quality of life are now more commonly being addressed. The author discusses the most common chemotherapeutic modalities for the treatment of metastatic pancreatic cancer, such as single agent chemotherapy,…	Exclude	no preference	For next paper					This needs to be screened
193	A phase Ib/IIa trial to evaluate the CCK2 receptor antagonist Z-360 in combination with gemcitabine in patients with advanced pancreatic cancer	AIM: To evaluate the combination of the gastrin antagonist Z-360 and gemcitabine for advanced pancreatic cancer. METHODS: Previously untreated patients with PC were randomly allocated to Z-360 120 mg, 240 mg or placebo. Z-360/placebo was given on day -3 and gemcitabine 1000 mg/m(2) commenced on day 1 followed by Z-360 on day 2. Thereafter Z-360/placebo was given twice daily concurrently with stan…	Exclude	no preference						This needs to be screened
24	Engaging the older cancer patient; Patient Activation through Counseling, Exercise and Mobilization - Pancreatic, Biliary tract and Lung cancer (PACE-Mobil-PBL) - study protocol of a randomized controlled trial	BACKGROUND: Several intervention studies have demonstrated that exercise training has beneficial effects among cancer patients. However, older cancer patients are underrepresented in clinical trials, and only few exercise-based studies have focused specifically on older patients with cancer. In particular, research investigating the effects of exercise training among older patients with advanced …	Exclude	no preference	For next paper					This needs to be screened
256	Failure to Treat: Audit of an Institutional Cancer Registry Database at a Large Comprehensive Cancer Center Reveals Factors Affecting the Treatment of Pancreatic Cancer		Exclude	no preference						This needs to be screened
122	Understanding symptom appraisal and help-seeking in people with symptoms suggestive of pancreatic cancer: a qualitative study	OBJECTIVE: Pancreatic cancer has poor survival rates due to non-specific symptoms leading to later diagnosis. Understanding how patients interpret their symptoms could inform approaches to earlier diagnosis. This study sought to explore symptom appraisal and help-seeking among patients referred to secondary care for symptoms suggestive of pancreatic cancer. DESIGN: Qualitative analysis of semistr…	Exclude	no relevant treatment						This needs to be screened
13	A randomized phase II study of nutritional and exercise treatment for elderly patients with advanced non-small cell lung or pancreatic cancer: the NEXTAC-TWO study protocol	BACKGROUND: Most advanced elderly cancer patients experience fatigue, anorexia, and declining physical function due to cancer cachexia, for which effective interventions have not been established. We performed a phase I study of a new nonpharmacological multimodal intervention called the nutritional and exercise treatment for advanced cancer (NEXTAC) program and reported the excellent feasibility…	Exclude	no preference						This needs to be screened
225	Metastatic gastric adenocarcinoma of the tongue with initial symptoms of glossodynia		Exclude	No pancreatic cancer						This needs to be screened
5	Pancreatic cancer-A disease in need: Optimizing and integrating supportive care	Pancreatic ductal adenocarcinoma (PDAC) is an aggressive malignancy that continues to be challenging to treat. PDAC has the lowest 5-year relative survival rate compared with all other solid tumor malignancies and is expected to become the second-leading cause of cancer-related death in the United States by 2030. Given the high mortality, there is an increasing role for concurrent anticancer and …	Exclude	no preference	Background		exclude	no preference	For next paper		Do not review the FT as this item has been excluded	Both screeners selected the same exclusion reason	TWIJFEL
297	Quality Metrics in Pancreatic Surgery		Exclude	no preference						This needs to be screened
76	Correlation of clinical stage and performance status with quality of life in patients seen in a pancreas multidisciplinary clinic	INTRODUCTION: The objectives of this study were to evaluate quality of life (QoL) in patients presenting to the Johns Hopkins Pancreas Multidisciplinary Clinic (PMDC), and to examine associations between disease status, performance status, and QoL in order to identify patient subgroups that are most at risk for reduced QoL. PATIENTS AND METHODS: Data from 77 patients were evaluated. At initial pr…	Exclude	no preference	For next paper					This needs to be screened
155	Phase II trial of Uracil/Tegafur plus leucovorin and celecoxib combined with radiotherapy in locally advanced pancreatic cancer	BACKGROUND AND PURPOSE: To investigate the efficacy and toxicity of a short intensive Uracil/Tegafur (UFT) based chemoradiotherapy scheme combined with celecoxib in locally advanced pancreatic cancer. MATERIAL AND METHODS: The Academic Medical Centre, Amsterdam and the Erasmus Medical Centre, Rotterdam enrolled 83 eligible patients with unresectable pancreatic cancer in a prospective multicentre …	Exclude	no preference						This needs to be screened
307	A randomised phase II trial of the Polo-like kinase inhibitor BI 2536 in chemo-nave patients with unresectable exocrine adenocarcinoma of the pancreas-a study within the Central European Society Anticancer Drug Research (CESAR) collaborative network		Exclude	no preference						This needs to be screened
195	Electroconvulsive therapy in a terminally ill patient: when every day of improvement counts	Electroconvulsive therapy (ECT) is seldom used in a palliative setting. Although literature on the application of ECT in terminally ill patients is sparse, ECT may be useful to rapidly improve the quality of life in these patients. We present the case of a 71-year-old man with metastasized pancreas carcinoma complicated by severe depression. After 3 ECT sessions, the communication between the pat…	Exclude	no relevant treatment						This needs to be screened
210	JNK signaling contributes to skeletal muscle wasting and protein turnover in pancreatic cancer cachexia		Exclude	no preference						This needs to be screened
185	4/5 Gastrectomy in Patients Undergoing Pancreaticoduodenectomy Reduces Delayed Gastric Emptying	BACKGROUND: Delayed gastric emptying (DGE) is a frequent complication after pancreaticoduodenectomy (PD), impairing oral food intake and reducing the quality of life. The aim of this study was to investigate the effect of 4/5 gastrectomy on DGE after PD. MATERIALS AND METHODS: Patients undergoing pylorus-preserving PD (ppPD) were compared with PD with 4/5 subtotal gastrectomy, including resection…	Exclude	no preference						This needs to be screened
175	Cost-effectiveness of modern radiotherapy techniques in locally advanced pancreatic cancer	BACKGROUND: Radiotherapy may improve the outcome of patients with pancreatic cancer but at an increased cost. In this study, the authors evaluated the cost-effectiveness of modern radiotherapy techniques in the treatment of locally advanced pancreatic cancer. METHODS: A Markov decision-analytic model was constructed to compare the cost-effectiveness of 4 treatment regimens: gemcitabine alone, gem…	Exclude	no preference	For next paper					This needs to be screened
321	Recommendations for diagnosis, staging and treatment of pancreatic cancer (Part II)		Exclude	No dutch/english						This needs to be screened
163	Rationale and design of the Adapted Physical Activity in advanced Pancreatic Cancer patients (APACaP) GERCOR (Groupe Coopérateur Multidisciplinaire en Oncologie) trial: study protocol for a randomized controlled trial	BACKGROUND: Exercise during chemotherapy is a promising strategy to reduce fatigue and improve health-related quality of life (HRQoL). It has been shown to be feasible and efficient in various cancers, including advanced-stage cancers. Effects of physical activity have never been explored in advanced pancreatic ductal adenocarcinoma (PDAC). We aim to evaluate the effects of an exercise interventi…	Exclude	no preference	For next paper					This needs to be screened
14	Home-Based Exercise Prehabilitation During Preoperative Treatment for Pancreatic Cancer Is Associated With Improvement in Physical Function and Quality of Life	Purpose: To investigate relationships among physical activity, changes in physical function, and health-related quality of life (HRQOL) among patients with pancreatic adenocarcinoma enrolled in a home-based exercise prehabilitation program. Methods: Patients with resectable pancreatic adenocarcinoma receiving preoperative chemotherapy and/or chemoradiation were enrolled on this prospective, singl…	Exclude	no preference	For next paper					This needs to be screened
49	Home-based exercise during preoperative therapy for pancreatic cancer	PURPOSE: Exercise concurrent with neoadjuvant chemotherapy and/or chemoradiation for pancreatic adenocarcinoma (PDAC) may mitigate the decline in function that may occur as a result of the disease or its treatment in the preoperative period. The primary objective of this single-arm prospective trial was to determine adherence to a home-based exercise program administered during preoperative thera…	Exclude	no preference						This needs to be screened
201	Twelve-year natural history of early esophagogastric junction cancer in an extremely old patient		Exclude	no relevant treatment						This needs to be screened
245	Pancreatic enzyme replacement therapy for steatorrhoea in pancreatic cancer		Exclude	no article						This needs to be screened
211	Preparedness for surgery: Analyzing a quality improvement project in a population of patients undergoing hepato-pancreatico-biliary surgery		Exclude	no relevant treatment	Background					This needs to be screened
147	Aesthetic and functional outcome after breast conserving surgery - Comparison between conventional and oncoplastic resection	BACKGROUND: Recent studies implicate that oncoplastic breast cancer surgery provides better aesthetic outcome than conventional resection. Several factors have been associated with poor aesthetic outcome. This study aims to compare patient-reported aesthetic and functional outcome after conventional and oncoplastic resection and to evaluate prognostic factors for poor aesthetic outcome in a popul…	Exclude	No pancreatic cancer						This needs to be screened
17	The Potential Use of a Ketogenic Diet in Pancreatobiliary Cancer Patients After Pancreatectomy	BACKGROUND/AIM: High-carbohydrate diets are generally provided to post-pancreatectomy cancer patients. Low energy density of this diet may obstruct proper energy intake and recovery. This study aimed to assess the effects of high-fat, high-energy ketogenic diet (KD) in these patients. PATIENTS AND METHODS: After pancreatectomy, 9 patients were provided with general diet (GD) while 10 were served …	Exclude	no preference	Background					This needs to be screened
134	Extended follow-up and outcomes of patients undergoing pancreaticoduodenectomy for nonmalignant disease	BACKGROUND: Due to improved surgical outcomes and increased detection of pancreatic lesions, the resection of nonmalignant and indeterminate lesions of the pancreas has increased. AIMS: This study aims to assess the outcomes over an extended period of time and the clinical consequences of pancreaticoduodenectomy (PD) performed for nonmalignant indications. METHODS: Patients undergoing a PD betwee…	Go to full text review							This needs to be screened
34	Supports and Barriers to Home-Based Physical Activity During Preoperative Treatment of Pancreatic Cancer: A Mixed-Methods Study	BACKGROUND: Physical activity and exercise appear to benefit patients receiving preoperative treatment for cancer. Supports and barriers must be considered to increase compliance with home-based exercise prescriptions in this setting. Such influences have not been previously examined. METHODS: The authors used quantitative and qualitative methods to examine potential physical activity influences …	Go to full text review							This needs to be screened
219	Implementing an ERAS protocol for pancreaticoduodenectomy does not affect oncologic outcomes when compared with traditional recovery		Exclude	no preference						This needs to be screened
108	Treatment outcomes, 30-day readmission and healthcare resource utilization after pancreatoduodenectomy for pancreatic malignancies	BACKGROUND: We sought to determine treatment outcomes after pancreatoduodenectomy for pancreatic head and uncinate process malignancy and its impact on mortality, morbidity, and resource utilization. METHODS: This was a retrospective cohort study using the 2014 Nationwide Readmissions Database. Discharges were included if they had an ICD-9 CM procedure code for pancreatoduodenectomy and any code …	Exclude	no preference	Background					This needs to be screened
199	Parenteral nutrition support for patients with pancreatic cancer. Results of a phase II study	BACKGROUND: Cachexia is a common problem in patients (pts) suffering from upper gastrointestinal cancer. In addition, most of these patients suffer from malabsorption and stenosis of the gastrointestinal tract due to their illness. Various methods of supplementary nutrition (enteral, parenteral) are practised. In patients with advanced pancreatic cancer (APC), phase angle, determined by bio-elect…	Exclude	no preference						This needs to be screened
233	The Benefit-Risk Balance of Nab-Paclitaxel in Metastatic Pancreatic Adenocarcinoma		exclude	no preference	Background					This needs to be screened
63	Nab-paclitaxel plus gemcitabine in patients with locally advanced pancreatic cancer (LAPACT): a multicentre, open-label phase 2 study	BACKGROUND: Treatment options for patients with unresectable locally advanced pancreatic cancer are scarce. Results from a subanalysis of the phase 3 MPACT trial in metastatic pancreatic cancer suggested potential activity of nab-paclitaxel plus gemcitabine against locally advanced pancreatic cancer. The objective of this phase 2 trial was to evaluate safety and efficacy of nab-paclitaxel plus ge…	Exclude	no preference	For next paper					This needs to be screened
180	Pain affecting procedures in non-resectable pancreatic carcinoma	Pancreatic cancer is third most common cancer of the gastrointestinal tract in Bulgaria, accouting for 11, 6% in 2008. The leading symptom in patients with pancreatic cancer is the pain. The pain can be related with neoplasms and their metastasis. We should use all kind of resourses for pain relief: conventional drugs (according to the three steps strategy of WHO), interventional or surgical proc…	exclude	no preference	For next paper					This needs to be screened
278	Caring for the continuum of patients with pancreatic cancer: The importance of survivorship care planning		Exclude	no relevant treatment						This needs to be screened
272	Understanding cachexia as a cancer metabolism syndrome		Exclude	no relevant treatment						This needs to be screened
94	Palliative Management of Unresectable Pancreas Cancer	Pancreatic adenocarcinoma is the fourth leading cause of cancer death in the United States. Surgical resection offers the best opportunity for prolonged survival but is limited to patients with locally resectable disease without distant metastases. Regrettably, most patients are diagnosed at a point in which curative surgery is no longer a treatment option. In these patients, management of sympto…	Go to full text review							This needs to be screened
22	Perioperative outcomes and long-term quality of life after total pancreatectomy	BACKGROUND: Total pancreatectomy is required to treat diseases involving the entire pancreas, and is characterized by high morbidity rates and impaired long-term quality of life (QoL). To date, risk factors associated with perioperative and long-term outcomes have not been determined fully. METHODS: Data from patients undergoing total pancreatectomy between 2000 and 2014 at two high-volume centre…	Exclude	no preference	For next paper					This needs to be screened
95	Decision-Making for the Management of Cystic Lesions of the Pancreas: How Satisfied Are Patients with Surgery?	INTRODUCTION: This study aims to understand patients' perspectives and satisfaction with choosing surgery for the treatment of pancreatic cystic lesions (PCLs). METHODS: A 62-question survey was administered to 113 patients who had a resection for a PCL by 12 surgeons at two pancreatic specialty centers (2004-2016). Patients' final diagnoses and perioperative outcomes were correlated to the surve…	Exclude	No pancreatic cancer						This needs to be screened
250	Application of hydration therapy in promoting excretion of ct contrast agent		Exclude	no preference						This needs to be screened
291	Self-insertion of a nasogastric tube for home enteral nutrition: A pilot study		Exclude	No pancreatic cancer						This needs to be screened
121	Attitudes Toward Return of Genetic Research Results to Relatives, Including After Death: Comparison of Cancer Probands, Blood Relatives, and Spouse/Partners	Genetic research generates results with implications for relatives. Recommendations addressing relatives' access to a participant's genetic research findings include eliciting participant preferences about access and choosing a representative to make decisions about access upon participant incapacity/death. Representatives are likely to be blood relatives or spouse/partners (who may share genetic…	Exclude	no relevant treatment	discussion					This needs to be screened
111	Patient-reported outcomes of a multicenter phase 2 study investigating gemcitabine and stereotactic body radiation therapy in locally advanced pancreatic cancer	PURPOSE: We previously reported clinical outcomes and physician-reported toxicity of gemcitabine and hypofractionated stereotactic body radiation therapy (SBRT) in locally advanced pancreatic cancer (LAPC). Here we prospectively investigate the impact of gemcitabine and SBRT on patient-reported quality of life (QoL). METHODS AND MATERIALS: Forty-nine LAPC patients received 33 Gy SBRT (6.6 Gy dail…	Exclude	no preference	For next paper					This needs to be screened
104	A prospective study of patient reported outcomes in pancreatic and peri-ampullary malignancy	BACKGROUND: The purpose of the present study was to describe the impact of treatment of pancreatic and peri-ampullary malignancy on patient reported outcomes (PRO). However, limited data are available describing the impact of curative or palliative therapy on pancreatic/peri-ampullary malignancy and quality of life. METHODS: Patients selected for pancreaticoduodenectomy (PD) completed the Europea…	Exclude	no preference	For next paper					This needs to be screened
293	A prospective study of patient reported outcomes in pancreatic and peri-ampullary malignancy		Go to full text review							This needs to be screened
43	Ideology and Palliative Care: Moral Hazards at the Bedside	Palliative care has had a long-standing commitment to teaching medical students and other medical professionals about pain management, communication, supporting patients in their decisions, and providing compassionate end-of-life care. Palliative care programs also have a critical role in helping patients understand medical conditions, and in supporting them in dealing with pain, fear of dying, a…	Exclude	no relevant treatment						This needs to be screened
156	Laparoscopic Distal Pancreatectomy in Benign or Premalignant Pancreatic Lesions: Is It Really More Cost-Effective than Open Approach?	BACKGROUND: Data regarding the quality of life in patients undergoing laparoscopic distal pancreatectomy are lacking and no studies have reported a real cost-effectiveness analysis of this surgical procedure. The aim of this study was to evaluate and compare the quality of life and the cost-effectiveness of a laparoscopic distal pancreatectomy with respect to an open distal pancreatectomy. METHOD…	Exclude	no preference	For next paper					This needs to be screened
310	Parenteral nutrition support for patients with pancreatic cancer - Improvement of the nutritional status and the therapeutic outcome		Exclude	no relevant treatment						This needs to be screened
238	Tumor treating fields in combination with gemcitabine or gemcitabine plus nab-paclitaxel in pancreatic cancer: Results of the PANOVA phase 2 study		Exclude	no preference						This needs to be screened
145	Prospective study of outcomes after percutaneous biliary drainage for malignant biliary obstruction	BACKGROUND: Percutaneous biliary drainage (PBD) is used to relieve malignant bile duct obstruction (MBO) when endoscopic drainage is not feasible. Little is known about the effects of PBD on the quality of life (QoL) in patients with MBO. The aim of this study was to evaluate changes in QoL and pruritus after PBD and to explore the variables that impact these changes. MATERIALS AND METHODS: Eligi…	Exclude	No pancreatic cancer						This needs to be screened
90	Does health-related quality of life improve for advanced pancreatic cancer patients who respond to gemcitabine? Analysis of a randomized phase III trial of the cancer and leukemia group B (CALGB 80303)	CONTEXT: Gemcitabine for advanced pancreatic cancer (APC) is palliative and the prognosis is poor, making health-related quality of life (HRQOL) particularly important. OBJECTIVES: We evaluated HRQOL with the EuroQol (EQ-5D™) in patients with APC participating in Cancer and Leukemia Group B 80303, a multicenter, double-blind, randomized trial comparing overall survival (OS) between two treatment …	Exclude	no preference	For next paper					This needs to be screened
287	Epidermal growth factor receptor inhibitors and skin rash		Exclude	no preference						This needs to be screened
78	Management of skin toxicities of anti-EGFR agents in patients with pancreatic cancer and other GI tumors by using electronic communication: effective and convenient	Erlotinib has been FDA approved to be used in combination with gemcitabine as the first line treatment in advanced pancreatic cancer patients. Skin rash has been documented as one of the commonest adverse reactions in patients receiving erlotinib and other EGFR inhibitors. Draw back to this reaction leads to: 1) drug discontinuation or dose reduction; 2) impairs quality of life; and 3) Puts patie…	Exclude	no relevant treatment						This needs to be screened
286	First-in-human phase II trial of the botanical formulation PHY906 with capecitabine as second-line therapy in patients with advanced pancreatic cancer		Exclude	no preference						This needs to be screened
243	A Multicenter Open-Label Randomized Controlled Trial of Pancreatic Enzyme Replacement Therapy in Unresectable Pancreatic Cancer		Exclude	no preference						This needs to be screened
153	Ablation of Locally Advanced Pancreatic Cancer with Percutaneous Irreversible Electroporation: Results of the Phase I/II PANFIRE Study	Purpose To (a) investigate the safety of percutaneous irreversible electroporation (IRE) for locally advanced pancreatic cancer and (b) evaluate the quality of life (QOL), pain perception, and efficacy in terms of time to local progression, event-free survival, and overall survival (OS). Materials and Methods The study was approved by the local review board (NL42888.029.13). All patients provided…	Exclude	no preference	For next paper					This needs to be screened
264	Pancreatic Cysts-Part 1		Exclude	No pancreatic cancer						This needs to be screened
106	A Pilot Trial of Early Specialty Palliative Care for Patients with Advanced Pancreatic Cancer: Challenges Encountered and Lessons Learned	BACKGROUND: Patients with advanced pancreatic cancer suffer from high morbidity and mortality. Specialty palliative care may improve quality of life. OBJECTIVE: Assess the feasibility, acceptability, and perceived effectiveness of early specialty physician-led palliative care for patients with advanced pancreatic cancer and their caregivers. DESIGN: A mixed-methods pilot randomized controlled tri…	Exclude	no preference	Background					This needs to be screened
136	'One also needs a bit of trust in the doctor ... ': a qualitative interview study with pancreatic cancer patients about their perceptions and views on information and treatment decision-making	BACKGROUND: Information about diagnosis, treatment options and prognosis has been emphasized as a key to empower cancer patients to make treatment decisions reflecting their values. However, surveys indicate that patients' preferences regarding information and treatment decision-making differ. In this qualitative interview study, we explored pancreatic cancer patients' perceptions and preferences…	Go to full text review							This needs to be screened
305	Open-label, multicenter, randomized phase III trial of adjuvant chemoradiation plus interferon alfa-2b versus fluorouracil and folinic acid for patients with resected pancreatic adenocarcinoma		Exclude	no preference						This needs to be screened
11	Outcome and long-term quality of life after total pancreatectomy (PANORAMA): a nationwide cohort study	BACKGROUND: The threshold to perform total pancreatectomy is rather high, predominantly because of concerns for long-term consequences of brittle diabetes on patients' quality of life. Contemporary data on postoperative outcomes, diabetes management, and long-term quality of life after total pancreatectomy from large nationwide series are, however, lacking. METHODS: We performed a nationwide, ret…	Exclude	no preference	For next paper					This needs to be screened
2	Systematic review of functional outcome and quality of life after total pancreatectomy	BACKGROUND: Surgeons have traditionally been reluctant to perform total pancreatectomy because of concerns for brittle diabetes and poor quality of life (QoL). Several recent studies have suggested that outcomes following total pancreatectomy have improved, but a systematic review is lacking. METHODS: A systematic review was undertaken of studies reporting on outcomes after total pancreatectomy f…	Exclude	no preference	For next paper					This needs to be screened
50	Mediterranean diet adherence and risk of pancreatic cancer: A pooled analysis of two Dutch cohorts	3w?>Studies investigating the association of Mediterranean diet (MD) adherence with pancreatic cancer risk are limited and had inconsistent results. We examined the association between MD adherence and pancreatic cancer incidence by pooling data from the Netherlands Cohort Study (NLCS, 120,852 subjects) and the Dutch cohort of the European Prospective Investigation into Cancer and Nutrition (EPIC…	Exclude	no relevant treatment						This needs to be screened
190	Pain palliation by endoscopic ultrasound-guided celiac plexus neurolysis in patients with unresectable pancreatic cancer	BACKGROUND: Endoscopic ultrasound-guided celiac plexus neurolysis (EUS-CPN) represents an alternative approach to pain palliation in patients with advanced pancreatic cancer. AIM: to evaluate the safety and initial efficacy of EUS-CPN in patients with painful unresectable pancreatic cancer. METHODS: Patients with inoperable body-tail pancreatic adenocarcinoma without prior chemotherapy and pain r…	Exclude	no preference	For next paper					This needs to be screened
28	Is there a role for charcoal in palliative diarrhea management?	OBJECTIVE: Symptomatic therapy is an intervention centered entirely on symptom management and pain relief. The utilization of charcoal in diarrhea management is a pertinent example of this type of medical care. Diarrhea is an ailment defined as an escalation in the frequency of bowel movements, unformed stool, abdominal discomfort, and pain. These symptoms can be extremely debilitating for patien…	Exclude	No pancreatic cancer						This needs to be screened
107	Quality of life in a prospective, multicenter phase 2 trial of neoadjuvant full-dose gemcitabine, oxaliplatin, and radiation in patients with resectable or borderline resectable pancreatic adenocarcinoma	PURPOSE: To determine the health-related quality of life (QOL) during and after neoadjuvant chemoradiation therapy and surgery for patients with pancreatic adenocarcinoma. METHODS AND MATERIALS: Participants of a prospective, phase 2 multi-institutional trial treated with neoadjuvant chemoradiation followed by surgery completed QOL questionnaires (European Organization for Research and Treatment …	Exclude	no preference	For next paper					This needs to be screened
137	Trends in racial disparities in pancreatic cancer surgery	OBJECTIVES: We tested three hypotheses: (1) blacks with pancreatic cancer are recommended surgical resection less often than whites; (2) when recommended surgical resection, blacks refuse surgery more often than whites; and lastly, (3) racial differences in refusal of surgical resection have decreased over time. METHODS: A retrospective cohort study was conducted on patients with potentially rese…	Exclude	no preference	discussion					This needs to be screened
27	Long-Term Assessment of Pancreatic Function After Pancreatectomy for Cystic Neoplasms	BACKGROUND: With advances in cross-sectional imaging, pancreatic cysts are more frequently diagnosed and have become a common indication for pancreatectomy. The impact of pancreatectomy in these patients is important. The purpose of this study was to assess short-term outcomes, long-term nutritional status, quality of life (QOL), and pancreas function after pancreatectomy for cystic neoplasms. MA…	Exclude	No pancreatic cancer						This needs to be screened
230	Safety and Tolerability of Epidermal Growth Factor Receptor (EGFR) Tyrosine Kinase Inhibitors in Oncology		Exclude	no relevant treatment						This needs to be screened
39	Metastatic pancreatic cancer: the dilemma of quality vs. quantity of life	Due to pancreatic cancer's dismal prognosis, much of management is focused upon palliation and symptom management, and the decision to treat a patient with more aggressive maneuvers must always take into account the impact upon a patient's quality of life. In addition, majority of the patients with advanced pancreatic cancer are elderly. Oncologists are challenged to make tough treatment decision…	Exclude	no preference	For next paper					This needs to be screened
308	Multimodal analgesia is central to alleviating pain in pancreatic adenocarcinoma		exclude	no article						This needs to be screened
221	Upregulation of ZIP14 and altered zinc homeostasis in muscles in pancreatic cancer cachexia		exclude	no preference						This needs to be screened
315	Family understanding of seriously-ill patient preferences for family involvement in healthcare decision making		exclude	preferences for non-related things	background					This needs to be screened
8	Appleby operation for carcinoma of the body and tail of the pancreas	AIMS: The aim of this study is to evaluate the therapeutic efficacy of Appleby operation for carcinoma of the body and tail of pancreas. MATERIALS AND METHODS: From March 2010 to February 2015, Appleby operation was performed in 17 patients with carcinoma of the body and tail of pancreas. The values of fasting plasma blood, body weight (BW), visual analog pain intensity scale (VAS score), and the…	exclude	no preference	for next paper					This needs to be screened
260	Eligibility criteria specific to pancreaticoduodenectomy for octogenarians: Single-center opinion		exclude	no preference						This needs to be screened
64	Compliance with and effects of preoperative immunonutrition in patients undergoing pancreaticoduodenectomy	BACKGROUND/PURPOSE: This study was conducted to ascertain the feasibility and effectiveness of preoperative enteral immunonutrition using an immune-enhanced formula (Impact) in patients undergoing pancreaticoduodenectomy. METHODS: Twenty-five patients undergoing an elective pancreaticoduodenectomy were asked to ingest Impact for 5 days (750 mL/day) prior to surgery in addition to their normal die…	exclude	no preference						This needs to be screened
154	Dietary inflammatory index and risk of pancreatic cancer in an Italian case-control study	Previous studies have shown that various dietary components may be implicated in the aetiology of pancreatic cancer. However, the possible relationship between diet-related inflammation and the risk of pancreatic cancer has not yet been investigated. We examined the ability of a newly developed literature-derived dietary inflammatory index (DII) to predict the risk of pancreatic cancer in a case-…	exclude	no relevant treatment						This needs to be screened
172	Patient preferences after endoscopic ultrasound with fine needle aspiration (EUS-FNA) diagnosis of pancreas cancer: rapid communication valued over long-term relationships	BACKGROUND: Endoscopic ultrasound with fine needle aspiration (EUS-FNA) is used for the diagnosis of pancreatic malignancy. However, there are limited data as to patient preferences regarding the delivery of cancer diagnoses. OBJECTIVE: This study aimed to assess if patients had met the endosonographer before their EUS, their suspicion of having cancer, and whether they would like the cytology re…	exclude	no relevant treatment						This needs to be screened
101	Gastrointestinal non colorectal cancer. Do elderly patients need a specific management?	BACKGROUND: Elderly patients (65 years and over) develop often, sometimes predominantly , esophageal, gastro esophageal junction, gastric and pancreatic cancer (gastrointestinal non colorectal cancer). Most clinical trials exclude elderly patients from accrual considering aging a potential risk factor. In fact an elderly patient can develop greater toxicity than a younger patient from oncologic t…	exclude	no preference	background					This needs to be screened
188	ESPAC-4 trial: A summary		exclude	no preference						This needs to be screened
266	Metastatic pancreatic cancer: American Society of Clinical Oncology clinical practice guideline		go to full text review							This needs to be screened
320	Human equilibrative nucleoside transporter 1 (hENT1) in pancreatic adenocarcinoma: Towards individualized treatment decisions		exclude	no preference	discussion					This needs to be screened
3	Quality of Life, Fatigue, and Sleep Problems in Pancreatic Cancer Patients—A Randomized Trial on the Effects of Exercise	BACKGROUND: Improving quality of life (QoL) is an important treatment goal in pancreatic cancer patients. Although the beneficial effects of exercise on QoL are well understood, few studies have investigated more aggressive cancers such as pancreatic cancer. METHODS: Within a randomized trial, we assessed the efficacy of 6-month resistance training on physical functioning (primary outcome) and fu…	exclude	no preference	for next paper					This needs to be screened
23	A case of metastatic pancreatic adenocarcinoma confounded by complementary and alternative medicine therapies	The use of complementary and alternative medicine (CAM) among cancer patients is widespread. Using these therapies may lead to treatment delays or confound the clinical picture when problems arise. Inquiry regarding CAM therapies used is an important part of a thorough history for any cancer patient. A 48-year-old man with a history of stage IV pancreatic adenocarcinoma was referred for a second …	exclude	no relevant treatment						This needs to be screened
231	Study protocol: A multi-centre randomised study of induction chemotherapy followed by capecitabine ± nelfinavir with high- or standard-dose radiotherapy for locally advanced pancreatic cancer (SCALOP-2)		exclude	no preference	for next paper					This needs to be screened
79	The prognostic factors and trajectory of HRQOL in patients with pancreatic cancer who received psychiatric intervention	BACKGROUND AND AIM: Patients with advanced pancreatic cancer have severe pain, anxiety, and depression, and these symptoms deteriorate quality of life (QOL). Previous study reported that early psychiatric intervention for advanced cancer patients may improve QOL. We evaluated the trajectory of health-related QOL (HRQOL) in patients with pancreatic cancer after an early psychiatric intervention. M…	exclude	no preference	for next paper					This needs to be screened
224	Efficacy and feasibility of stereotactic radiotherapy after folfirinox in patients with locally advanced pancreatic cancer (LAPC-1 trial)		exclude	no preference						This needs to be screened
139	Pilot study of an interdisciplinary supportive care planning intervention in pancreatic cancer	PURPOSE: A diagnosis of pancreatic cancer is often associated with higher symptom burden, lower functional status, and worse quality of life (QOL). To date, few interventions have focused on the unique QOL needs of patients with pancreatic cancer. The purpose of this pilot study is to determine the feasibility of an interdisciplinary supportive care planning intervention in patients with pancreat…	go to full text review							This needs to be screened
244	Major Laparoscopic Intraperitoneal Surgery Performed with Combined Bilateral Subcostal Transversus Abdominal Plane Block and Celiac Plexus Block, Intravenous Sedation Without Tracheal Intubation: A Feasibility Study of 3 Cases		exclude	no preference						This needs to be screened
53	Clinical assessment of palliative radiotherapy for pancreatic cancer	PURPOSE: To evaluate the feasibility and response to radiotherapy for improving the symptoms and quality of life in patients with pancreatic cancer. PATIENTS AND METHODS: We enrolled 31 eligible patients (20 men, 11 women) with pancreatic cancer who were receiving radiotherapy from February 2012 to February 2014. The prescribed dose was 40 to 42Gy delivered to the planning target volume in seven …	exclude	no preference						This needs to be screened
149	Metabolic disorders in patients operated for pancreatic cancer	Adenocarcinoma of the pancreas presents a major threat with a 5-years survival rate of 5%. Whipple pancreaticoduodenectomy (PD) is the standard procedure for cephalo-pancreatic neoplasm. After an extended resection and reconstruction of superior gastrointestinal tract the digestive physiology might be heavily disrupted. A literature review of metabolic alterations of patients who suffered a major…	exclude	no preference	discussion					This needs to be screened
274	Direct costs of acute recurrent and chronic pancreatitis in children in the INSPPIRE registry		exclude	No pancreatic cancer						This needs to be screened
6	Race and Health Disparities in Patient Refusal of Surgery for Early-Stage Pancreatic Cancer: An NCDB Cohort Study	AIM: To identify factors associated with refusal of surgery in patients with early-stage pancreatic cancer and estimate the impact of this decision on survival. METHODS: Using the National Cancer Data Base, 26,358 patients were identified with potentially resectable tumors (pretreatment clinical stage I: T1 or T2 N0M0). Multivariate models were employed to identify factors predicting failure to u…	exclude	no relevant treatment	discussion					This needs to be screened
35	Supportive care of the patient with advanced pancreatic cancer	Despite advances in therapy, the average survival rate at 5 years for any patient diagnosed with pancreatic cancer remains only 6%. Throughout the course of cancer, most patients suffer a significant symptom burden and will need numerous interventions targeting these concerns. This paper highlights the most significant problems faced when caring for patients with advanced pancreatic cancer and pr…	go to full text review							This needs to be screened
130	ASO Author Reflections: Can Minimally Invasive Techniques Improve Quality of Life following Pancreatic Resection?		go to full text review							This needs to be screened
301	Successful adjuvant bi-weekly gemcitabine chemotherapy for pancreatic cancer without impairing patients' quality of life		exclude	no preference	for next paper					This needs to be screened
198	An economic analysis of pancreaticoduodenectomy: should costs drive consumer decisions?	BACKGROUND: Consumer groups campaign for cost transparency believing that patients will select hospitals accordingly. We sought to determine whether the cost of pancreaticoduodenectomy (PD) should be considered in choosing a hospital. METHODS: Using the Nationwide Inpatient Sample database, we analyzed charges for patients who underwent PD from 2000 to 2010. Outcomes were stratified by hospital v…	exclude	no preference	discussion					This needs to be screened
322	Laparoscopic spleen-preserving distal pancreatectomy for solid pseudopapillary tumor with conservation of splenic vessels in a child		exclude	no adults						This needs to be screened
220	Differences in Baseline Characteristics and White Blood Cell Ratios Between Racial Groups in Patients with Pancreatic Adenocarcinoma		exclude	no preference						This needs to be screened
197	Nurse-led follow-up at home vs. conventional medical outpatient clinic follow-up in patients with incurable upper gastrointestinal cancer: a randomized study	CONTEXT: Upper gastrointestinal cancer is associated with a poor prognosis. The multidimensional problems of incurable patients require close monitoring and frequent support, which cannot sufficiently be provided during conventional one to two month follow-up visits to the outpatient clinic. OBJECTIVES: To compare nurse-led follow-up at home with conventional medical follow-up in the outpatient c…	exclude	no relevant treatment	for next paper					This needs to be screened
285	Nurse-led follow-up at home vs. conventional medical outpatient clinic follow-up in patients with incurable upper gastrointestinal cancer: A randomized study		exclude	no relevant treatment						This needs to be screened			DJUPLICATE
166	Problems and needs in patients with incurable esophageal and pancreaticobiliary cancer: a descriptive study	Patients with incurable esophageal cancer (EC) or pancreaticobiliary cancer (PBC) often have multiple symptoms and their quality of life is poor. We investigated which problems these patients experience and how often care is expected for these problems to provide optimal professional care. Fifty-seven patients with incurable EC (N = 24) or PBC (N = 33) from our outpatient clinic completed the val…	exclude	no pancreatic cancer						This needs to be screened
279	Problems and needs in patients with incurable esophageal and pancreaticobiliary cancer: A descriptive study		exclude	no pancreatic cancer						This needs to be screened			DUPLICATE
142	Interstitial lung disease associated with gemcitabine treatment in patients with non-small-cell lung cancer and pancreatic cancer	PURPOSE: Although there are several reports concerning gemcitabine-induced interstitial lung disease (ILD), the risk factors for ILD are not well known. In addition, data comparing the incidence and pattern of ILD associated with gemcitabine treatment in patients with non-small-cell lung cancer (NSCLC) versus those with pancreatic cancer are scarce. METHODS: We reviewed clinical records of 118 pa…	exclude	no relevant treatment						This needs to be screened
226	Health behaviours and beliefs in individuals with familial pancreatic cancer		exclude	no relevant treatment						This needs to be screened
242	Trends in treatment and survival of patients with nonresected, nonmetastatic pancreatic cancer: A population-based study		exclude	no preference	discussion					This needs to be screened
228	Core Set of Patient-reported Outcomes in Pancreatic Cancer (COPRAC): An International Delphi Study among Patients and Health Care Providers		go to full text review							This needs to be screened
309	A decision model of therapy for potentially resectable pancreatic cancer		exclude	no preference	for next paper					This needs to be screened
69	Quality of life and performance status in patients with pancreatic and periampullary tumors	BACKGROUND: To determine if pretreatment quality of life is associated with performance status in patients with pancreatic and periampullary tumors. METHODS: Eighty consecutive patients evaluated for surgical treatment of pancreatic or periampullary tumors completed the social functioning SF-36, a generic quality of life instrument. This instrument measures 8 domains of quality of life: physical …	exclude	no preference	for next paper					This needs to be screened
105	Patient Preferences for Management of Cystic Neoplasms of the Pancreas: A Cross-Sectional Survey Study	OBJECTIVE: The aim of this study was to determine how patient anxiety, knowledge, and cancer worry influence preferences for management of pancreatic cysts. METHODS: We performed a prospective, cross-sectional study using a disease-specific survey instrument. We included patients older than 18 years who were diagnosed with a pancreatic cyst. A telephone survey instrument was developed to assess b…	exclude	No pancreatic cancer						This needs to be screened
66	Significance of baseline and change in quality of life scores in predicting clinical outcomes in an international phase III trial of advanced pancreatic cancer: NCIC CTG PA.3	BACKGROUND: There is insufficient information regarding the prognostic significance of baseline and change in quality of life (QoL) scores on overall survival (OS) in advanced pancreatic cancer. METHODS: QoL was assessed prospectively using the EORTC QLQ-C30 as part of the PA.3 trial of gemcitabine + erlotinib (G + E) vs. gemcitabine + placebo (G + P). Relevant variables and QoL scores at baselin…	exclude	no preference	for next paper					This needs to be screened
187	Crediting treatments for good outcomes that would have happened anyway: the impact of baseline risk on treatment perceptions	BACKGROUND: In some patient populations, many would experience good outcomes even if untreated (described as a small baseline risk). It appears that treatments for populations with small baseline risks are perceived as more effective than those for populations with large baseline risks: in essence, treatments are credited for good outcomes that would have happened anyway. Previous research failed…	exclude	no pancreatic cancer						This needs to be screened
261	Pancreatic exocrine insufficiency in pancreatic cancer		exclude	no preference						This needs to be screened
109	Referral frequency, attrition rate, and outcomes of germline testing in patients with pancreatic adenocarcinoma	Hereditary predisposition is estimated to account for 10% of all pancreatic cancer cases. However, referral patterns and clinical workflow for germline testing in this disease differ significantly by institution, and many at-risk patients may not undergo appropriate counseling and testing. We undertook an analysis of patients diagnosed with pancreatic cancer (PDAC) who were referred to the Clinic…	exclude	no preference						This needs to be screened
102	Higher quality of life after metal stent placement compared with plastic stent placement for malignant extrahepatic bile duct obstruction: a randomized controlled trial	OBJECTIVE: For palliation of extrahepatic bile duct obstruction, self-expandable metal stents (SEMS) are superior to plastic stents in terms of stent patency and occurrence of stent dysfunction. We assessed health-related quality of life (HRQoL) after stent placement to investigate whether this also results in a difference in HRQoL between patients treated with a plastic stent or SEMS. PATIENTS A…	exclude	no preference	for next paper					This needs to be screened
62	Palliative partial pancreaticoduodenectomy impairs quality of life compared to bypass surgery in patients with advanced adenocarcinoma of the pancreatic head	BACKGROUND: Some surgical centres consider palliative resection (PR) to be superior to double loop bypass (DLB) as treatment for advanced carcinoma of the pancreatic head. We performed a retrospective study with prospectively collected data at a single centre to compare PR and DLB in regard to quality of life (QoL). METHODS: From January 1996 to September 2008, 196 patients were given palliative …	exclude	no preference	for next paper					This needs to be screened
21	Experiences and supportive care needs of UK patients with pancreatic cancer: a cross-sectional questionnaire survey	OBJECTIVES: Patients diagnosed with pancreatic cancer have the poorest survival prognosis of any cancer. This survey aimed to describe their experiences of care and supportive care needs to inform future service provision. DESIGN: Cross-sectional questionnaire survey of patients with pancreatic cancer in the UK. SETTING: Individuals at any stage along the care pathway were recruited via five Nati…	exclude	no relevant treatment	for next paper					This needs to be screened
212	Comparing the clinical impact of pancreatic cyst surveillance programs: A trial of the ECOG-ACRIN cancer research group (EA2185)		exclude	no pancreatic cancer						This needs to be screened
299	Pharmacological ascorbate with gemcitabine for the control of metastatic and node-positive pancreatic cancer (PACMAN): Results from a phase i clinical trial		exclude	no preference						This needs to be screened
169	Pharmacological ascorbate with gemcitabine for the control of metastatic and node-positive pancreatic cancer (PACMAN): results from a phase I clinical trial	BACKGROUND: Treatment for pancreatic cancer with pharmacological ascorbate (ascorbic acid, vitamin C) decreases tumor progression in preclinical models. A phase I clinical trial was performed to establish safety and tolerability of pharmacological ascorbate combined with gemcitabine in patients with biopsy-proven stage IV pancreatic adenocarcinoma. DESIGN: Nine subjects received twice-weekly intr…	exclude	no preference						This needs to be screened
258	Dietary supplementation with n-3-fatty acids in patients with pancreatic cancer and cachexia: marine phospholipids versus fish oil - a randomized controlled double-blind trial		exclude	no relevant treatment						This needs to be screened
217	Correlation of skin rash and overall survival in patients with pancreatic cancer treated with gemcitabine and erlotinib-results from a non-interventional multi-center study		exclude	no relevant treatment						This needs to be screened
277	Neoadjuvant therapy for non-metastatic pancreatic ductal adenocarcinoma		exclude	no preference	for next paper					This needs to be screened
138	Outcomes following resection of pancreatic cancer	Pancreatic cancer is an aggressive and highly lethal malignancy. Surgical resection is a modest tool, but it provides the only potential for curative therapy and often prolongs survival. This article reviews the progress made on both local and national levels towards an era of safer pancreatic surgery, while discussing both perioperative outcomes and long-term survival after resection.	exclude	no preference	for next paper					This needs to be screened
96	Outcome Assessments and Cost Avoidance of an Oral Chemotherapy Management Clinic	BACKGROUND: Increasing use of oral chemotherapy drugs increases the challenges for drug and patient management. An oral chemotherapy management clinic was developed to provide patients with oral chemotherapy management, concurrent medication (CM) education, and symptom management services. This evaluation aims to measure the need and effectiveness of this practice model due to scarce published da…	exclude	no preference						This needs to be screened
80	Using photography to explore psychological distress in patients with pancreatic cancer and their caregivers: a qualitative study	PURPOSE: The quality of life (QOL) experiences of patients with pancreatic cancer and their caregivers is poorly understood. Psychological distress is high, but few studies examine the factors associated with psychological distress. The purpose of this study is to gain a richer understanding of the factors associated with psychological distress from patient and caregiver perspectives. METHODS: Tw…	go to full text review							This needs to be screened
125	Celiac plexus neurolysis in the management of unresectable pancreatic cancer: when and how?	Pancreatic cancer is the second most common abdominal cancer in North America with an estimated 20% resectability at diagnosis, and overall 5-year survival of 5%. Pain is common in pancreatic cancer patients with 70%-80% suffering substantial pain. Celiac plexus neurolysis (CPN) is a technique that can potentially improve pain control in pancreatic cancer while preventing further escalation of op…	exclude	no preference						This needs to be screened
239	Independent Predictors of Increased Operative Time and Hospital Length of Stay Are Consistent Across Different Surgical Approaches to Pancreatoduodenectomy		exclude	no preference	for next paper					This needs to be screened
25	Efficacy and safety comparison of nabpaclitaxel plus S-1 and gemcitabine plus S-1 as first-line chemotherapy for metastatic pancreatic cancer	OBJECTIVE: To compare efficacy and safety of nabpaclitaxel plus S-1 (AS) with gemcitabine plus S-1 (GS) as first-line treatment for metastatic pancreatic cancer. METHODS: We conducted a retrospective cohort, single-institution analysis by reviewing medical records of 38 patients who received either AS (nabpaclitaxel 125 mg/m2 on Days 1, 8 and S-1 80 mg/m2 on Days 1 to 14) or GS (gemcitabine 1000 …	exclude	no preference						This needs to be screened
246	Care plan for resuming the physical activity of patients with pancreatic cancer and diabetes after surgery		exclude	no preference	for next paper					This needs to be screened
132	Current Systemic Treatment and Emerging Therapeutic Strategies in Pancreatic Adenocarcinoma	The purpose of this article is to provide a critical review of the current systemic treatment and the emerging targeted therapeutic strategies in pancreatic adenocarcinoma. Cytotoxic chemotherapeutic drugs have been used for palliative treatment of pancreatic adenocarcinoma, as well as for neoadjuvant therapy to facilitate surgical resection, and as adjuvant therapy to prevent tumor recurrence. T…	exclude	no preference	for next paper					This needs to be screened
118	A progressive postresection walking program significantly improves fatigue and health-related quality of life in pancreas and periampullary cancer patients	BACKGROUND: As patients with pancreas and periampullary cancer (PPC) experience improved survival rates and longevity, the focus shifts toward living life while surviving cancer. Fatigue is the most commonly reported symptom in all cancer patients. Exercise has been found to effectively decrease fatigue levels and improve physical functioning in cancer patients. STUDY DESIGN: One hundred two pati…	exclude	no preference	for next paper					This needs to be screened
263	A multicenter prospective phase II study of first-line modified FOLFIRINOX for unresectable advanced pancreatic cancer		exclude	no preference						This needs to be screened
55	Comparison of clinical outcomes and quality of life between laparoscopic and open central pancreatectomy with pancreaticojejunostomy	BACKGROUND: The studies comparing laparoscopic and open central pancreatectomy with pancreaticojejunostomy are limited. This study aimed to compare clinical outcomes and quality of life of patients undergoing laparoscopic and open central pancreatectomy with pancreaticojejunostomy. METHODS: Between December 1997 and December 2015, patients who underwent central pancreatectomy with pancreaticojeju…	exclude	No pancreatic cancer						This needs to be screened
113	Barriers to shared decisions in the most serious of cancers: a qualitative study of patients with pancreatic cancer treated in the UK	BACKGROUND: Less than 20% of patients with pancreatic cancer present with localized, potentially curable tumours. Even when potentially curative surgery is possible, mortality is high. Only 20-25% of patients who have had resected ductal adenocarcinoma of the pancreatic head survive 5 years. Other treatments include chemotherapy, radiotherapy and palliative care. AIM: To explore patients' percept…	go to full text review							This needs to be screened
161	[Unexpected good news after major surgery: a lesson in communication]	When dealing with choices concerning life-threatening or major surgery shared decision making, continuous tuning in with colleagues and monitoring direction is a necessity. The gastroenterologist detected a pancreatic tumour in a 53-year-old man. The patient was told that this tumour was almost surely malignant and that he would die within a year. A pylorus-preserving pancreatoduodenectomy was ad…	exclude	no relevant treatment						This needs to be screened

## Sheet: SupTable2
Setting	Intervention	Criterium	Specification	Baseline	Change	Scale	Duration	Time period	Country	Source
Both	na	Appearance and social role	Depression and anxiety	12-78%, higher than healthy adults	na	na	na	na	na	12	Quality of Life in Patients With Pancreatic Cancer and Their... : Pancreas (lww.com)
Both	27% resection, 51% gemcitabine-based; psychiatric consultation (100%)	Appearance and social role	Emotional functioning	73.4	I +5.4; +4.2; +7.3 (not significant)	EORTC QLQ-C30	1, 3 or 6 months after treatment start	2011-2014	Japan	12	The prognostic factors and trajectory of HRQOL in patients with pancreatic cancer who received psychiatric intervention - PubMed (nih.gov)
	Experience-based design	Appearance and social role	Psychological QoL	60-70% negative emotions	Onset of symptoms and diagnosis were the times when patients reported the most negative emotions, and patients reported the fewest negative emotions at treatment initiation	%	not specified	2013-2014	United States	12	Using Experience-Based Design to Improve the Care Experience for Patients With Pancreatic Cancer | JCO Oncology Practice (ascopubs.org)
Both	27% resection, 51% gemcitabine-based; psychiatric consultation (100%)	Physical ability	Physical functioning	82	I -9; -5.5; -6 (significant)	EORTC QLQ-C30	1, 3 or 6 months after treatment start	2011-2014	Japan	12	The prognostic factors and trajectory of HRQOL in patients with pancreatic cancer who received psychiatric intervention - PubMed (nih.gov)
Both	27% resection, 51% gemcitabine-based; psychiatric consultation (100%)	Appearance and social role	Role functioning	63.5	I +2.1; +4.5; +9.2 (not significant)	EORTC QLQ-C30	1, 3 or 6 months after treatment start	2011-2014	Japan	12	The prognostic factors and trajectory of HRQOL in patients with pancreatic cancer who received psychiatric intervention - PubMed (nih.gov)
Both	27% resection, 51% gemcitabine-based; psychiatric consultation (100%)	Appearance and social role	Social functioning	66.6	I +3.7; +5.9; +9 (not significant)	EORTC QLQ-C30	1, 3 or 6 months after treatment start	2011-2014	Japan	12	The prognostic factors and trajectory of HRQOL in patients with pancreatic cancer who received psychiatric intervention - PubMed (nih.gov)
Both	27% resection, 51% gemcitabine-based; psychiatric consultation (100%)	Overall / systemic complaints	global health status	57.3	I +1.1; +5; +4 (not significant)	EORTC QLQ-C30	1, 3 or 6 months after treatment start	2011-2014	Japan	12	The prognostic factors and trajectory of HRQOL in patients with pancreatic cancer who received psychiatric intervention - PubMed (nih.gov)
Both	27% resection, 51% gemcitabine-based; psychiatric consultation (100%)	Overall / systemic complaints	fatigue	36.5	I +10; +8.8, +3.6 (month 1 and 3 significant)	EORTC QLQ-C30	1, 3 or 6 months after treatment start	2011-2014	Japan	12	The prognostic factors and trajectory of HRQOL in patients with pancreatic cancer who received psychiatric intervention - PubMed (nih.gov)
Both	27% resection, 51% gemcitabine-based; psychiatric consultation (100%)	Gastroenterologic complaints	appetite loss	34.5	I +9.2; +3,9; -3.9 (not significant)	EORTC QLQ-C30	1, 3 or 6 months after treatment start	2011-2014	Japan	12	The prognostic factors and trajectory of HRQOL in patients with pancreatic cancer who received psychiatric intervention - PubMed (nih.gov)
Both	27% resection, 51% gemcitabine-based; psychiatric consultation (100%)	Gastroenterologic complaints	Nausea and vomiting	6.6	I +3.8; +2.3; +1.4 (not significant)	EORTC QLQ-C30	1, 3 or 6 months after treatment start	2011-2014	Japan	12	The prognostic factors and trajectory of HRQOL in patients with pancreatic cancer who received psychiatric intervention - PubMed (nih.gov)
Both	27% resection, 51% gemcitabine-based; psychiatric consultation (100%)	Gastroenterologic complaints	Constipation	27.4	I -5; -11; -12.1 (significant after 3 months)	EORTC QLQ-C30	1, 3 or 6 months after treatment start	2011-2014	Japan	12	The prognostic factors and trajectory of HRQOL in patients with pancreatic cancer who received psychiatric intervention - PubMed (nih.gov)
Both	27% resection, 51% gemcitabine-based; psychiatric consultation (100%)	Gastroenterologic complaints	Diarrhea	14.9	I +4.7; +7.6; +6.8 (not significant)	EORTC QLQ-C30	1, 3 or 6 months after treatment start	2011-2014	Japan	12	The prognostic factors and trajectory of HRQOL in patients with pancreatic cancer who received psychiatric intervention - PubMed (nih.gov)
Both	27% resection, 51% gemcitabine-based; psychiatric consultation (100%)	Overall / systemic complaints	Insomnia	26.4	I +0.1; -4.4; -9.8 (not significant)	EORTC QLQ-C30	1, 3 or 6 months after treatment start	2011-2014	Japan	12	The prognostic factors and trajectory of HRQOL in patients with pancreatic cancer who received psychiatric intervention - PubMed (nih.gov)
Both	27% resection, 51% gemcitabine-based; psychiatric consultation (100%)	Overall / systemic complaints	Pain	26.7	I -0.4; -4.4; -3.4 (not significant)	EORTC QLQ-C30	1, 3 or 6 months after treatment start	2011-2014	Japan	12	The prognostic factors and trajectory of HRQOL in patients with pancreatic cancer who received psychiatric intervention - PubMed (nih.gov)
Both	na	Overall / systemic complaints	Pain	30-37%	na	na	na	na	na	12	Quality of Life in Patients With Pancreatic Cancer and Their... : Pancreas (lww.com)
Early-stage	resection with (neo)-adjuvant treatment	Overall / systemic complaints	general quality of life	76.3	I +2.5 (not significant)	FACT-G	3 and 6 months	2004-2006	United States	12	Quality of Life in Pancreatic Cancer: Analysis by Stage and Treatment (nih.gov)
Early-stage	resection with (neo)-adjuvant treatment	Overall / systemic complaints	general quality of life	124.7	I +9.3 (not significant)	FACT-hep	3 and 6 months	2004-2006	United States	12	Quality of Life in Pancreatic Cancer: Analysis by Stage and Treatment (nih.gov)
Locally advanced	chemotherapy or chemoradiotherapy	Overall / systemic complaints	general quality of life	72.5	I +2.2 (not significant)	FACT-G	3 and 6 months	2004-2006	United States	12	Quality of Life in Pancreatic Cancer: Analysis by Stage and Treatment (nih.gov)
Locally advanced	chemotherapy or chemoradiotherapy	Overall / systemic complaints	general quality of life	122.6	I +2.4 (not significant)	FACT-hep	3 and 6 months	2004-2006	United States	12	Quality of Life in Pancreatic Cancer: Analysis by Stage and Treatment (nih.gov)
Late-stage	chemotherapy or chemoradiotherapy	Overall / systemic complaints	general quality of life	69.5	I -0.8 (not significant)	FACT-G	3 and 6 months	2004-2006	United States	12	Quality of Life in Pancreatic Cancer: Analysis by Stage and Treatment (nih.gov)
Late-stage	chemotherapy or chemoradiotherapy	Overall / systemic complaints	general quality of life	122.7	I -9.4 (not significant)	FACT-hep	3 and 6 months	2004-2006	United States	12	Quality of Life in Pancreatic Cancer: Analysis by Stage and Treatment (nih.gov)
Early-stage	resection (general)	Physical ability	PCS score	44.7	I -7.7	Short Form-36	3 months after surgery	2009-2010	Germany	93	Early and late postoperative changes in the quality of life after pancreatic surgery | SpringerLink
Early-stage	resection (general)	Appearance and social role	MCS score	42.2	I +3.9	Short Form-36	3 months after surgery	2009-2010	Germany	93	Early and late postoperative changes in the quality of life after pancreatic surgery | SpringerLink
Early-stage	pancreaticoduodenectomy	Physical ability	PCS score	44.7	I -7.1	Short Form-36	3 months after surgery	2009-2010	Germany	93	Early and late postoperative changes in the quality of life after pancreatic surgery | SpringerLink
Early-stage	pancreaticoduodenectomy	Appearance and social role	MCS score	40.8	I +5.3	Short Form-36	3 months after surgery	2009-2010	Germany	93	Early and late postoperative changes in the quality of life after pancreatic surgery | SpringerLink
Early-stage	distal pancreatectomy	Physical ability	PCS score	44.7	I -3.4	Short Form-36	3 months after surgery	2009-2010	Germany	93	Early and late postoperative changes in the quality of life after pancreatic surgery | SpringerLink
Early-stage	distal pancreatectomy	Appearance and social role	MCS score	46.3	I +5.9	Short Form-36	3 months after surgery	2009-2010	Germany	93	Early and late postoperative changes in the quality of life after pancreatic surgery | SpringerLink
Early-stage	total pancreatectomy	Physical ability	PCS score	44.9	I -9.3	Short Form-36	3 months after surgery	2009-2010	Germany	93	Early and late postoperative changes in the quality of life after pancreatic surgery | SpringerLink
Early-stage	total pancreatectomy	Appearance and social role	MCS score	42.2	I -2	Short Form-36	3 months after surgery	2009-2010	Germany	93	Early and late postoperative changes in the quality of life after pancreatic surgery | SpringerLink
Early-stage	resection (general)	Physical ability	PCS score	43.1	I -3.9; -8.6	Short Form-36	3 and 24 months after surgery	2009-2010	Germany	93	Early and late postoperative changes in the quality of life after pancreatic surgery | SpringerLink
Early-stage	resection (general)	Appearance and social role	MCS score	43.0	I +1.8; -0.1	Short Form-36	3 and 24 months after surgery	2009-2010	Germany	93	Early and late postoperative changes in the quality of life after pancreatic surgery | SpringerLink
Early-stage	resection (general)	Physical ability	Physical functioning	72.0	I -11; -16	Short Form-36	3 and 24 months after surgery	2009-2010	Germany	93	Early and late postoperative changes in the quality of life after pancreatic surgery | SpringerLink
Early-stage	resection (general)	Physical ability & Appearance and social role	role physical	49.0	I -25; -21	Short Form-36	3 and 24 months after surgery	2009-2010	Germany	93	Early and late postoperative changes in the quality of life after pancreatic surgery | SpringerLink
Early-stage	resection (general)	Overall / systemic complaints & Appearance and social role	bodily pain	62.0	I +1; - 11	Short Form-36	3 and 24 months after surgery	2009-2010	Germany	93	Early and late postoperative changes in the quality of life after pancreatic surgery | SpringerLink
Early-stage	resection (general)	Overall / systemic complaints	general health	51.0	I -4; -7	Short Form-36	3 and 24 months after surgery	2009-2010	Germany	93	Early and late postoperative changes in the quality of life after pancreatic surgery | SpringerLink
Early-stage	resection (general)	Overall / systemic complaints	vitality	49.0	I -4; -5	Short Form-36	3 and 24 months after surgery	2009-2010	Germany	93	Early and late postoperative changes in the quality of life after pancreatic surgery | SpringerLink
Early-stage	resection (general)	Appearance and social role	Social functioning	69.0	I -5; -6	Short Form-36	3 and 24 months after surgery	2009-2010	Germany	93	Early and late postoperative changes in the quality of life after pancreatic surgery | SpringerLink
Early-stage	resection (general)	Appearance and social role	role emotional	58.0	I -7; -6	Short Form-36	3 and 24 months after surgery	2009-2010	Germany	93	Early and late postoperative changes in the quality of life after pancreatic surgery | SpringerLink
Early-stage	resection (general)	Appearance and social role	mental health	58.0	I +7; +1	Short Form-36	3 and 24 months after surgery	2009-2010	Germany	93	Early and late postoperative changes in the quality of life after pancreatic surgery | SpringerLink
Early-stage	distal pancreatectomy	Physical ability	Physical functioning	not available	3.4	Short Form-8	1 month after surgery	2010-2013	Italy	124	Results of 100 consecutive laparoscopic distal pancreatectomies: postoperative outcome, cost-benefit analysis, and quality of life assessment | SpringerLink
Early-stage	distal pancreatectomy	Physical ability & Appearance and social role	role physical	not available	3.4	Short Form-8	1 month after surgery	2010-2013	Italy	124	Results of 100 consecutive laparoscopic distal pancreatectomies: postoperative outcome, cost-benefit analysis, and quality of life assessment | SpringerLink
Early-stage	distal pancreatectomy	Overall / systemic complaints & Appearance and social role	bodily pain	not available	4.0	Short Form-8	1 month after surgery	2010-2013	Italy	124	Results of 100 consecutive laparoscopic distal pancreatectomies: postoperative outcome, cost-benefit analysis, and quality of life assessment | SpringerLink
Early-stage	distal pancreatectomy	Overall / systemic complaints	general health	not available	4.8	Short Form-8	1 month after surgery	2010-2013	Italy	124	Results of 100 consecutive laparoscopic distal pancreatectomies: postoperative outcome, cost-benefit analysis, and quality of life assessment | SpringerLink
Early-stage	distal pancreatectomy	Overall / systemic complaints	vitality	not available	2.8	Short Form-8	1 month after surgery	2010-2013	Italy	124	Results of 100 consecutive laparoscopic distal pancreatectomies: postoperative outcome, cost-benefit analysis, and quality of life assessment | SpringerLink
Early-stage	distal pancreatectomy	Appearance and social role	Social functioning	not available	3.9	Short Form-8	1 month after surgery	2010-2013	Italy	124	Results of 100 consecutive laparoscopic distal pancreatectomies: postoperative outcome, cost-benefit analysis, and quality of life assessment | SpringerLink
Early-stage	distal pancreatectomy	Appearance and social role	role emotional	not available	3.9	Short Form-8	1 month after surgery	2010-2013	Italy	124	Results of 100 consecutive laparoscopic distal pancreatectomies: postoperative outcome, cost-benefit analysis, and quality of life assessment | SpringerLink
Early-stage	distal pancreatectomy	Appearance and social role	mental health	not available	4.6	Short Form-8	1 month after surgery	2010-2013	Italy	124	Results of 100 consecutive laparoscopic distal pancreatectomies: postoperative outcome, cost-benefit analysis, and quality of life assessment | SpringerLink
Early-stage	laparoscopic distal pancreatectomy	Physical ability	Physical functioning	not available	3.8	Short Form-8	1 month after surgery	2010-2013	Italy	124	Results of 100 consecutive laparoscopic distal pancreatectomies: postoperative outcome, cost-benefit analysis, and quality of life assessment | SpringerLink
Early-stage	laparoscopic distal pancreatectomy	Physical ability & Appearance and social role	role physical	not available	4.1	Short Form-8	1 month after surgery	2010-2013	Italy	124	Results of 100 consecutive laparoscopic distal pancreatectomies: postoperative outcome, cost-benefit analysis, and quality of life assessment | SpringerLink
Early-stage	laparoscopic distal pancreatectomy	Overall / systemic complaints & Appearance and social role	bodily pain	not available	4.1	Short Form-8	1 month after surgery	2010-2013	Italy	124	Results of 100 consecutive laparoscopic distal pancreatectomies: postoperative outcome, cost-benefit analysis, and quality of life assessment | SpringerLink
Early-stage	laparoscopic distal pancreatectomy	Overall / systemic complaints	general health	not available	5.2	Short Form-8	1 month after surgery	2010-2013	Italy	124	Results of 100 consecutive laparoscopic distal pancreatectomies: postoperative outcome, cost-benefit analysis, and quality of life assessment | SpringerLink
Early-stage	laparoscopic distal pancreatectomy	Overall / systemic complaints	vitality	not available	3.2	Short Form-8	1 month after surgery	2010-2013	Italy	124	Results of 100 consecutive laparoscopic distal pancreatectomies: postoperative outcome, cost-benefit analysis, and quality of life assessment | SpringerLink
Early-stage	laparoscopic distal pancreatectomy	Appearance and social role	Social functioning	not available	4.6	Short Form-8	1 month after surgery	2010-2013	Italy	124	Results of 100 consecutive laparoscopic distal pancreatectomies: postoperative outcome, cost-benefit analysis, and quality of life assessment | SpringerLink
Early-stage	laparoscopic distal pancreatectomy	Appearance and social role	role emotional	not available	4.1	Short Form-8	1 month after surgery	2010-2013	Italy	124	Results of 100 consecutive laparoscopic distal pancreatectomies: postoperative outcome, cost-benefit analysis, and quality of life assessment | SpringerLink
Early-stage	laparoscopic distal pancreatectomy	Appearance and social role	mental health	not available	4.7	Short Form-8	1 month after surgery	2010-2013	Italy	124	Results of 100 consecutive laparoscopic distal pancreatectomies: postoperative outcome, cost-benefit analysis, and quality of life assessment | SpringerLink
Early-stage	pancreaticoduodenectomy (some with adjuvant therapy)	Physical ability	Physical functioning	67.0	I -27 (significant)	Short Form-36	1 month after surgery	2006-2008	Mexico	59	Impact on Quality of Life After Pancreatoduodenectomy: A Prospective Study Comparing Preoperative and Postoperative Scores | SpringerLink
Early-stage	pancreaticoduodenectomy (some with adjuvant therapy)	Physical ability & Appearance and social role	role physical	11.0	I -4	Short Form-36	1 month after surgery	2006-2008	Mexico	59	Impact on Quality of Life After Pancreatoduodenectomy: A Prospective Study Comparing Preoperative and Postoperative Scores | SpringerLink
Early-stage	pancreaticoduodenectomy (some with adjuvant therapy)	Overall / systemic complaints & Appearance and social role	bodily pain	52.0	I -1	Short Form-36	1 month after surgery	2006-2008	Mexico	59	Impact on Quality of Life After Pancreatoduodenectomy: A Prospective Study Comparing Preoperative and Postoperative Scores | SpringerLink
Early-stage	pancreaticoduodenectomy (some with adjuvant therapy)	Overall / systemic complaints	general health	51.1	I +4	Short Form-36	1 month after surgery	2006-2008	Mexico	59	Impact on Quality of Life After Pancreatoduodenectomy: A Prospective Study Comparing Preoperative and Postoperative Scores | SpringerLink
Early-stage	pancreaticoduodenectomy (some with adjuvant therapy)	Overall / systemic complaints	vitality	52.0	I -2	Short Form-36	1 month after surgery	2006-2008	Mexico	59	Impact on Quality of Life After Pancreatoduodenectomy: A Prospective Study Comparing Preoperative and Postoperative Scores | SpringerLink
Early-stage	pancreaticoduodenectomy (some with adjuvant therapy)	Appearance and social role	Social functioning	56.0	I -2	Short Form-36	1 month after surgery	2006-2008	Mexico	59	Impact on Quality of Life After Pancreatoduodenectomy: A Prospective Study Comparing Preoperative and Postoperative Scores | SpringerLink
Early-stage	pancreaticoduodenectomy (some with adjuvant therapy)	Appearance and social role	role emotional	37.0	I -20 (significant)	Short Form-36	1 month after surgery	2006-2008	Mexico	59	Impact on Quality of Life After Pancreatoduodenectomy: A Prospective Study Comparing Preoperative and Postoperative Scores | SpringerLink
Early-stage	pancreaticoduodenectomy (some with adjuvant therapy)	Appearance and social role	mental health	57.0	I +5	Short Form-36	1 month after surgery	2006-2008	Mexico	59	Impact on Quality of Life After Pancreatoduodenectomy: A Prospective Study Comparing Preoperative and Postoperative Scores | SpringerLink
Early-stage	pancreaticoduodenectomy (some with adjuvant therapy)	Physical ability	Physical functioning	62.0	I +1	Short Form-36	3 months after surgery	2006-2008	Mexico	59	Impact on Quality of Life After Pancreatoduodenectomy: A Prospective Study Comparing Preoperative and Postoperative Scores | SpringerLink
Early-stage	pancreaticoduodenectomy (some with adjuvant therapy)	Physical ability & Appearance and social role	role physical	16.0	I +8	Short Form-36	3 months after surgery	2006-2008	Mexico	59	Impact on Quality of Life After Pancreatoduodenectomy: A Prospective Study Comparing Preoperative and Postoperative Scores | SpringerLink
Early-stage	pancreaticoduodenectomy (some with adjuvant therapy)	Overall / systemic complaints & Appearance and social role	bodily pain	62.0	I +12	Short Form-36	3 months after surgery	2006-2008	Mexico	59	Impact on Quality of Life After Pancreatoduodenectomy: A Prospective Study Comparing Preoperative and Postoperative Scores | SpringerLink
Early-stage	pancreaticoduodenectomy (some with adjuvant therapy)	Overall / systemic complaints	general health	57	I +7	Short Form-36	3 months after surgery	2006-2008	Mexico	59	Impact on Quality of Life After Pancreatoduodenectomy: A Prospective Study Comparing Preoperative and Postoperative Scores | SpringerLink
Early-stage	pancreaticoduodenectomy (some with adjuvant therapy)	Overall / systemic complaints	vitality	55	I +7	Short Form-36	3 months after surgery	2006-2008	Mexico	59	Impact on Quality of Life After Pancreatoduodenectomy: A Prospective Study Comparing Preoperative and Postoperative Scores | SpringerLink
Early-stage	pancreaticoduodenectomy (some with adjuvant therapy)	Appearance and social role	Social functioning	66	I +13	Short Form-36	3 months after surgery	2006-2008	Mexico	59	Impact on Quality of Life After Pancreatoduodenectomy: A Prospective Study Comparing Preoperative and Postoperative Scores | SpringerLink
Early-stage	pancreaticoduodenectomy (some with adjuvant therapy)	Appearance and social role	role emotional	32	I -3	Short Form-36	3 months after surgery	2006-2008	Mexico	59	Impact on Quality of Life After Pancreatoduodenectomy: A Prospective Study Comparing Preoperative and Postoperative Scores | SpringerLink
Early-stage	pancreaticoduodenectomy (some with adjuvant therapy)	Appearance and social role	mental health	65	I +12 (significant)	Short Form-36	3 months after surgery	2006-2008	Mexico	59	Impact on Quality of Life After Pancreatoduodenectomy: A Prospective Study Comparing Preoperative and Postoperative Scores | SpringerLink
Early-stage	pancreaticoduodenectomy (some with adjuvant therapy)	Physical ability	Physical functioning	64	I +2	Short Form-36	6 months after surgery	2006-2008	Mexico	59	Impact on Quality of Life After Pancreatoduodenectomy: A Prospective Study Comparing Preoperative and Postoperative Scores | SpringerLink
Early-stage	pancreaticoduodenectomy (some with adjuvant therapy)	Physical ability & Appearance and social role	role physical	9	I +40 (significant)	Short Form-36	6 months after surgery	2006-2008	Mexico	59	Impact on Quality of Life After Pancreatoduodenectomy: A Prospective Study Comparing Preoperative and Postoperative Scores | SpringerLink
Early-stage	pancreaticoduodenectomy (some with adjuvant therapy)	Overall / systemic complaints & Appearance and social role	bodily pain	51	I +20 (significant)	Short Form-36	6 months after surgery	2006-2008	Mexico	59	Impact on Quality of Life After Pancreatoduodenectomy: A Prospective Study Comparing Preoperative and Postoperative Scores | SpringerLink
Early-stage	pancreaticoduodenectomy (some with adjuvant therapy)	Overall / systemic complaints	general health	52	I +8	Short Form-36	6 months after surgery	2006-2008	Mexico	59	Impact on Quality of Life After Pancreatoduodenectomy: A Prospective Study Comparing Preoperative and Postoperative Scores | SpringerLink
Early-stage	pancreaticoduodenectomy (some with adjuvant therapy)	Overall / systemic complaints	vitality	55	I +13	Short Form-36	6 months after surgery	2006-2008	Mexico	59	Impact on Quality of Life After Pancreatoduodenectomy: A Prospective Study Comparing Preoperative and Postoperative Scores | SpringerLink
Early-stage	pancreaticoduodenectomy (some with adjuvant therapy)	Appearance and social role	Social functioning	52	I +11 (significant)	Short Form-36	6 months after surgery	2006-2008	Mexico	59	Impact on Quality of Life After Pancreatoduodenectomy: A Prospective Study Comparing Preoperative and Postoperative Scores | SpringerLink
Early-stage	pancreaticoduodenectomy (some with adjuvant therapy)	Appearance and social role	role emotional	33	I +23	Short Form-36	6 months after surgery	2006-2008	Mexico	59	Impact on Quality of Life After Pancreatoduodenectomy: A Prospective Study Comparing Preoperative and Postoperative Scores | SpringerLink
Early-stage	pancreaticoduodenectomy (some with adjuvant therapy)	Appearance and social role	mental health	54	I +12 (significant)	Short Form-36	6 months after surgery	2006-2008	Mexico	59	Impact on Quality of Life After Pancreatoduodenectomy: A Prospective Study Comparing Preoperative and Postoperative Scores | SpringerLink
Early-stage	pancreaticoduodenectomy (some with adjuvant therapy)	Physical ability	Physical functioning	66	I +6	Short Form-36	12 months after surgery	2006-2008	Mexico	59	Impact on Quality of Life After Pancreatoduodenectomy: A Prospective Study Comparing Preoperative and Postoperative Scores | SpringerLink
Early-stage	pancreaticoduodenectomy (some with adjuvant therapy)	Physical ability & Appearance and social role	role physical	13	I +45 (significant)	Short Form-36	12 months after surgery	2006-2008	Mexico	59	Impact on Quality of Life After Pancreatoduodenectomy: A Prospective Study Comparing Preoperative and Postoperative Scores | SpringerLink
Early-stage	pancreaticoduodenectomy (some with adjuvant therapy)	Overall / systemic complaints & Appearance and social role	bodily pain	52	I +14 (significant)	Short Form-36	12 months after surgery	2006-2008	Mexico	59	Impact on Quality of Life After Pancreatoduodenectomy: A Prospective Study Comparing Preoperative and Postoperative Scores | SpringerLink
Early-stage	pancreaticoduodenectomy (some with adjuvant therapy)	Overall / systemic complaints	general health	55	I +5	Short Form-36	12 months after surgery	2006-2008	Mexico	59	Impact on Quality of Life After Pancreatoduodenectomy: A Prospective Study Comparing Preoperative and Postoperative Scores | SpringerLink
Early-stage	pancreaticoduodenectomy (some with adjuvant therapy)	Overall / systemic complaints	vitality	54	I +10 (significant)	Short Form-36	12 months after surgery	2006-2008	Mexico	59	Impact on Quality of Life After Pancreatoduodenectomy: A Prospective Study Comparing Preoperative and Postoperative Scores | SpringerLink
Early-stage	pancreaticoduodenectomy (some with adjuvant therapy)	Appearance and social role	Social functioning	55	I +14 (significant)	Short Form-36	12 months after surgery	2006-2008	Mexico	59	Impact on Quality of Life After Pancreatoduodenectomy: A Prospective Study Comparing Preoperative and Postoperative Scores | SpringerLink
Early-stage	pancreaticoduodenectomy (some with adjuvant therapy)	Appearance and social role	role emotional	41	I +28 (significant)	Short Form-36	12 months after surgery	2006-2008	Mexico	59	Impact on Quality of Life After Pancreatoduodenectomy: A Prospective Study Comparing Preoperative and Postoperative Scores | SpringerLink
Early-stage	pancreaticoduodenectomy (some with adjuvant therapy)	Appearance and social role	mental health	60	I +5	Short Form-36	12 months after surgery	2006-2008	Mexico	59	Impact on Quality of Life After Pancreatoduodenectomy: A Prospective Study Comparing Preoperative and Postoperative Scores | SpringerLink
Late-stage	FOLFIRINOX	Overall / systemic complaints	global health status / quality of life	na	17% (degradation with 10 or more points)	EORTC QLQ-C30	3 months after randomization	2005-2009	France	1	FOLFIRINOX versus Gemcitabine for Metastatic Pancreatic Cancer | NEJM
Late-stage	FOLFIRINOX	Overall / systemic complaints	global health status / quality of life	na	31% (degradation with 10 or more points)	EORTC QLQ-C30	6 months after randomization	2005-2009	France	1	FOLFIRINOX versus Gemcitabine for Metastatic Pancreatic Cancer | NEJM
Late-stage	gemcitabine	Overall / systemic complaints	global health status / quality of life	na	31% (degradation with 10 or more points)	EORTC QLQ-C30	3 months after randomization	2005-2009	France	1	FOLFIRINOX versus Gemcitabine for Metastatic Pancreatic Cancer | NEJM
Late-stage	gemcitabine	Overall / systemic complaints	global health status / quality of life	na	66% (degradation with 10 or more points)	EORTC QLQ-C30	6 months after randomization	2005-2009	France	1	FOLFIRINOX versus Gemcitabine for Metastatic Pancreatic Cancer | NEJM
Early-stage	pancreaticoduodenectomy	Physical ability	Physical	na	0.72	EORTC QLQ-C30	6 months after surgery	1995-2010	Israel	120	Pancreaticoduodenectomy in Elderly Adults: Is It Justified in Terms of Mortality, Long‐Term Morbidity, and Quality of Life? - Gerstenhaber - 2013 - Journal of the American Geriatrics Society - Wiley Online Library
Early-stage	pancreaticoduodenectomy	Appearance and social role	Psychological	na	0.69	EORTC QLQ-C30	6 months after surgery	1995-2010	Israel	120	Pancreaticoduodenectomy in Elderly Adults: Is It Justified in Terms of Mortality, Long‐Term Morbidity, and Quality of Life? - Gerstenhaber - 2013 - Journal of the American Geriatrics Society - Wiley Online Library
Early-stage	pancreaticoduodenectomy	Overall / systemic complaints	Global health	na	0.78	EORTC QLQ-C30	6 months after surgery	1995-2010	Israel	120	Pancreaticoduodenectomy in Elderly Adults: Is It Justified in Terms of Mortality, Long‐Term Morbidity, and Quality of Life? - Gerstenhaber - 2013 - Journal of the American Geriatrics Society - Wiley Online Library
Early-stage	pancreaticoduodenectomy	Overall / systemic complaints	Global quality of life	na	0.72	EORTC QLQ-C30	6 months after surgery	1995-2010	Israel	120	Pancreaticoduodenectomy in Elderly Adults: Is It Justified in Terms of Mortality, Long‐Term Morbidity, and Quality of Life? - Gerstenhaber - 2013 - Journal of the American Geriatrics Society - Wiley Online Library
Early-stage	pancreaticoduodenectomy	Overall / systemic complaints	fatigue	na	0.75	EORTC QLQ-C30	3 months after surgery	1995-2010	Israel	120	Pancreaticoduodenectomy in Elderly Adults: Is It Justified in Terms of Mortality, Long‐Term Morbidity, and Quality of Life? - Gerstenhaber - 2013 - Journal of the American Geriatrics Society - Wiley Online Library
Early-stage	pancreaticoduodenectomy	Appearance and social role	loss of efficiency	na	0.7	EORTC QLQ-C30	3 months after surgery	1995-2010	Israel	120	Pancreaticoduodenectomy in Elderly Adults: Is It Justified in Terms of Mortality, Long‐Term Morbidity, and Quality of Life? - Gerstenhaber - 2013 - Journal of the American Geriatrics Society - Wiley Online Library
Early-stage	pancreaticoduodenectomy	Appearance and social role & Gastroenterologic complaints	weight loss	na	0.51	EORTC QLQ-C30	3 months after surgery	1995-2010	Israel	120	Pancreaticoduodenectomy in Elderly Adults: Is It Justified in Terms of Mortality, Long‐Term Morbidity, and Quality of Life? - Gerstenhaber - 2013 - Journal of the American Geriatrics Society - Wiley Online Library
Early-stage	pancreaticoduodenectomy	Overall / systemic complaints	pain	na	0.35	EORTC QLQ-C30	3 months after surgery	1995-2010	Israel	120	Pancreaticoduodenectomy in Elderly Adults: Is It Justified in Terms of Mortality, Long‐Term Morbidity, and Quality of Life? - Gerstenhaber - 2013 - Journal of the American Geriatrics Society - Wiley Online Library
Early-stage	pancreaticoduodenectomy	Gastroenterologic complaints	Nausea and vomiting	na	0.68	EORTC QLQ-C30	3 months after surgery	1995-2010	Israel	120	Pancreaticoduodenectomy in Elderly Adults: Is It Justified in Terms of Mortality, Long‐Term Morbidity, and Quality of Life? - Gerstenhaber - 2013 - Journal of the American Geriatrics Society - Wiley Online Library
Early-stage	pancreaticoduodenectomy	Gastroenterologic complaints	Diarrhea	na	0.29	EORTC QLQ-C30	3 months after surgery	1995-2010	Israel	120	Pancreaticoduodenectomy in Elderly Adults: Is It Justified in Terms of Mortality, Long‐Term Morbidity, and Quality of Life? - Gerstenhaber - 2013 - Journal of the American Geriatrics Society - Wiley Online Library
Early-stage	pancreaticoduodenectomy	Appearance and social role	Role functioning	35	I +35; +40; +38	EORTC QLQ-C30	3,6 and 12 months after surgery	1995-2010	Israel	120	Pancreaticoduodenectomy in Elderly Adults: Is It Justified in Terms of Mortality, Long‐Term Morbidity, and Quality of Life? - Gerstenhaber - 2013 - Journal of the American Geriatrics Society - Wiley Online Library
Early-stage	pancreaticoduodenectomy	Appearance and social role	Emotional functioning	50	I +10; +15; +20	EORTC QLQ-C30	3,6 and 12 months after surgery	1995-2010	Israel	120	Pancreaticoduodenectomy in Elderly Adults: Is It Justified in Terms of Mortality, Long‐Term Morbidity, and Quality of Life? - Gerstenhaber - 2013 - Journal of the American Geriatrics Society - Wiley Online Library
Early-stage	pancreaticoduodenectomy	Overall / systemic complaints	Global health	35	I +30; +50; +45	EORTC QLQ-C30	3,6 and 12 months after surgery	1995-2010	Israel	120	Pancreaticoduodenectomy in Elderly Adults: Is It Justified in Terms of Mortality, Long‐Term Morbidity, and Quality of Life? - Gerstenhaber - 2013 - Journal of the American Geriatrics Society - Wiley Online Library
Early-stage	pancreaticoduodenectomy	Overall / systemic complaints	Global quality of life	40	I +25; +28; +30	EORTC QLQ-C30	3,6 and 12 months after surgery	1995-2010	Israel	120	Pancreaticoduodenectomy in Elderly Adults: Is It Justified in Terms of Mortality, Long‐Term Morbidity, and Quality of Life? - Gerstenhaber - 2013 - Journal of the American Geriatrics Society - Wiley Online Library
Late-stage	FOLFIRINOX	Overall / systemic complaints	Global health status	53.8	stabilization, small increase	EORTC QLQ-C30		2005-2009	France	330	Impact of FOLFIRINOX Compared With Gemcitabine on Quality of Life in Patients With Metastatic Pancreatic Cancer: Results From the PRODIGE 4/ACCORD 11 Randomized Trial | Journal of Clinical Oncology (ascopubs.org)
Late-stage	FOLFIRINOX	Physical ability	Physical functioning	79.0	decrease, stabilization	EORTC QLQ-C30		2005-2009	France	330	Impact of FOLFIRINOX Compared With Gemcitabine on Quality of Life in Patients With Metastatic Pancreatic Cancer: Results From the PRODIGE 4/ACCORD 11 Randomized Trial | Journal of Clinical Oncology (ascopubs.org)
Late-stage	FOLFIRINOX	Appearance and social role	Role functioning	62.0	stabilization, small increase	EORTC QLQ-C30		2005-2009	France	330	Impact of FOLFIRINOX Compared With Gemcitabine on Quality of Life in Patients With Metastatic Pancreatic Cancer: Results From the PRODIGE 4/ACCORD 11 Randomized Trial | Journal of Clinical Oncology (ascopubs.org)
Late-stage	FOLFIRINOX	Appearance and social role	Emotional functioning	65.5	small increase, moderate increase	EORTC QLQ-C30		2005-2009	France	330	Impact of FOLFIRINOX Compared With Gemcitabine on Quality of Life in Patients With Metastatic Pancreatic Cancer: Results From the PRODIGE 4/ACCORD 11 Randomized Trial | Journal of Clinical Oncology (ascopubs.org)
Late-stage	FOLFIRINOX	Appearance and social role	Cognitive functioning	80.2	no change	EORTC QLQ-C30		2005-2009	France	330	Impact of FOLFIRINOX Compared With Gemcitabine on Quality of Life in Patients With Metastatic Pancreatic Cancer: Results From the PRODIGE 4/ACCORD 11 Randomized Trial | Journal of Clinical Oncology (ascopubs.org)
Late-stage	FOLFIRINOX	Appearance and social role	Social functioning	70.1	small decrease, stabilization	EORTC QLQ-C30		2005-2009	France	330	Impact of FOLFIRINOX Compared With Gemcitabine on Quality of Life in Patients With Metastatic Pancreatic Cancer: Results From the PRODIGE 4/ACCORD 11 Randomized Trial | Journal of Clinical Oncology (ascopubs.org)
Late-stage	FOLFIRINOX	Overall / systemic complaints	fatigue	45.9	stabilization, small decrease	EORTC QLQ-C30		2005-2009	France	330	Impact of FOLFIRINOX Compared With Gemcitabine on Quality of Life in Patients With Metastatic Pancreatic Cancer: Results From the PRODIGE 4/ACCORD 11 Randomized Trial | Journal of Clinical Oncology (ascopubs.org)
Late-stage	FOLFIRINOX	Gastroenterologic complaints	Nausea and vomiting	17.0	small increase, stabilization	EORTC QLQ-C30		2005-2009	France	330	Impact of FOLFIRINOX Compared With Gemcitabine on Quality of Life in Patients With Metastatic Pancreatic Cancer: Results From the PRODIGE 4/ACCORD 11 Randomized Trial | Journal of Clinical Oncology (ascopubs.org)
Late-stage	FOLFIRINOX	Overall / systemic complaints	pain	43.9	small decrease, moderate decrease	EORTC QLQ-C30		2005-2009	France	330	Impact of FOLFIRINOX Compared With Gemcitabine on Quality of Life in Patients With Metastatic Pancreatic Cancer: Results From the PRODIGE 4/ACCORD 11 Randomized Trial | Journal of Clinical Oncology (ascopubs.org)
Late-stage	FOLFIRINOX	Physical ability	dyspnea	22.4	stabilization	EORTC QLQ-C30		2005-2009	France	330	Impact of FOLFIRINOX Compared With Gemcitabine on Quality of Life in Patients With Metastatic Pancreatic Cancer: Results From the PRODIGE 4/ACCORD 11 Randomized Trial | Journal of Clinical Oncology (ascopubs.org)
Late-stage	FOLFIRINOX	Overall / systemic complaints	Insomnia	41.7	moderate decrease, moderate decrease	EORTC QLQ-C30		2005-2009	France	330	Impact of FOLFIRINOX Compared With Gemcitabine on Quality of Life in Patients With Metastatic Pancreatic Cancer: Results From the PRODIGE 4/ACCORD 11 Randomized Trial | Journal of Clinical Oncology (ascopubs.org)
Late-stage	FOLFIRINOX	Gastroenterologic complaints	appetite loss	46.8	small decrease, moderate decrease	EORTC QLQ-C30		2005-2009	France	330	Impact of FOLFIRINOX Compared With Gemcitabine on Quality of Life in Patients With Metastatic Pancreatic Cancer: Results From the PRODIGE 4/ACCORD 11 Randomized Trial | Journal of Clinical Oncology (ascopubs.org)
Late-stage	FOLFIRINOX	Gastroenterologic complaints	Constipation	34.4	moderate decrease, moderate decrease	EORTC QLQ-C30		2005-2009	France	330	Impact of FOLFIRINOX Compared With Gemcitabine on Quality of Life in Patients With Metastatic Pancreatic Cancer: Results From the PRODIGE 4/ACCORD 11 Randomized Trial | Journal of Clinical Oncology (ascopubs.org)
Late-stage	FOLFIRINOX	Gastroenterologic complaints	Diarrhea	12.1	moderate increase, stabilization	EORTC QLQ-C30		2005-2009	France	330	Impact of FOLFIRINOX Compared With Gemcitabine on Quality of Life in Patients With Metastatic Pancreatic Cancer: Results From the PRODIGE 4/ACCORD 11 Randomized Trial | Journal of Clinical Oncology (ascopubs.org)
Late-stage	FOLFIRINOX	Appearance and social role	financial difficulties	9.4	stabilization	EORTC QLQ-C30		2005-2009	France	330	Impact of FOLFIRINOX Compared With Gemcitabine on Quality of Life in Patients With Metastatic Pancreatic Cancer: Results From the PRODIGE 4/ACCORD 11 Randomized Trial | Journal of Clinical Oncology (ascopubs.org)
Late-stage	gemcitabine	Overall / systemic complaints	Global health status	53.8	stabilization, small increase	EORTC QLQ-C30		2005-2009	France	330	Impact of FOLFIRINOX Compared With Gemcitabine on Quality of Life in Patients With Metastatic Pancreatic Cancer: Results From the PRODIGE 4/ACCORD 11 Randomized Trial | Journal of Clinical Oncology (ascopubs.org)
Late-stage	gemcitabine	Physical ability	Physical functioning	79.0	decrease, stabilization	EORTC QLQ-C30		2005-2009	France	330	Impact of FOLFIRINOX Compared With Gemcitabine on Quality of Life in Patients With Metastatic Pancreatic Cancer: Results From the PRODIGE 4/ACCORD 11 Randomized Trial | Journal of Clinical Oncology (ascopubs.org)
Late-stage	gemcitabine	Appearance and social role	Role functioning	62.0	small decrease, small increase	EORTC QLQ-C30		2005-2009	France	330	Impact of FOLFIRINOX Compared With Gemcitabine on Quality of Life in Patients With Metastatic Pancreatic Cancer: Results From the PRODIGE 4/ACCORD 11 Randomized Trial | Journal of Clinical Oncology (ascopubs.org)
Late-stage	gemcitabine	Appearance and social role	Emotional functioning	65.5	small increase, moderate increase	EORTC QLQ-C30		2005-2009	France	330	Impact of FOLFIRINOX Compared With Gemcitabine on Quality of Life in Patients With Metastatic Pancreatic Cancer: Results From the PRODIGE 4/ACCORD 11 Randomized Trial | Journal of Clinical Oncology (ascopubs.org)
Late-stage	gemcitabine	Overall / systemic complaints	Cognitive functioning	80.2	no change	EORTC QLQ-C30		2005-2009	France	330	Impact of FOLFIRINOX Compared With Gemcitabine on Quality of Life in Patients With Metastatic Pancreatic Cancer: Results From the PRODIGE 4/ACCORD 11 Randomized Trial | Journal of Clinical Oncology (ascopubs.org)
Late-stage	gemcitabine	Appearance and social role	Social functioning	70.1	small decrease, small increase	EORTC QLQ-C30		2005-2009	France	330	Impact of FOLFIRINOX Compared With Gemcitabine on Quality of Life in Patients With Metastatic Pancreatic Cancer: Results From the PRODIGE 4/ACCORD 11 Randomized Trial | Journal of Clinical Oncology (ascopubs.org)
Late-stage	gemcitabine	Overall / systemic complaints	fatigue	45.9	stabilization, moderate decrease	EORTC QLQ-C30		2005-2009	France	330	Impact of FOLFIRINOX Compared With Gemcitabine on Quality of Life in Patients With Metastatic Pancreatic Cancer: Results From the PRODIGE 4/ACCORD 11 Randomized Trial | Journal of Clinical Oncology (ascopubs.org)
Late-stage	gemcitabine	Gastroenterologic complaints	Nausea and vomiting	17.0	stabilization	EORTC QLQ-C30		2005-2009	France	330	Impact of FOLFIRINOX Compared With Gemcitabine on Quality of Life in Patients With Metastatic Pancreatic Cancer: Results From the PRODIGE 4/ACCORD 11 Randomized Trial | Journal of Clinical Oncology (ascopubs.org)
Late-stage	gemcitabine	Overall / systemic complaints	pain	43.9	small decrease, moderate decrease	EORTC QLQ-C30		2005-2009	France	330	Impact of FOLFIRINOX Compared With Gemcitabine on Quality of Life in Patients With Metastatic Pancreatic Cancer: Results From the PRODIGE 4/ACCORD 11 Randomized Trial | Journal of Clinical Oncology (ascopubs.org)
Late-stage	gemcitabine	Physical ability	dyspnea	22.4	stabilization	EORTC QLQ-C30		2005-2009	France	330	Impact of FOLFIRINOX Compared With Gemcitabine on Quality of Life in Patients With Metastatic Pancreatic Cancer: Results From the PRODIGE 4/ACCORD 11 Randomized Trial | Journal of Clinical Oncology (ascopubs.org)
Late-stage	gemcitabine	Overall / systemic complaints	Insomnia	41.7	moderate decrease, moderate decrease	EORTC QLQ-C30		2005-2009	France	330	Impact of FOLFIRINOX Compared With Gemcitabine on Quality of Life in Patients With Metastatic Pancreatic Cancer: Results From the PRODIGE 4/ACCORD 11 Randomized Trial | Journal of Clinical Oncology (ascopubs.org)
Late-stage	gemcitabine	Gastroenterologic complaints	appetite loss	46.8	small decrease, moderate decrease	EORTC QLQ-C30		2005-2009	France	330	Impact of FOLFIRINOX Compared With Gemcitabine on Quality of Life in Patients With Metastatic Pancreatic Cancer: Results From the PRODIGE 4/ACCORD 11 Randomized Trial | Journal of Clinical Oncology (ascopubs.org)
Late-stage	gemcitabine	Gastroenterologic complaints	Constipation	34.4	moderate decrease, large decrease	EORTC QLQ-C30		2005-2009	France	330	Impact of FOLFIRINOX Compared With Gemcitabine on Quality of Life in Patients With Metastatic Pancreatic Cancer: Results From the PRODIGE 4/ACCORD 11 Randomized Trial | Journal of Clinical Oncology (ascopubs.org)
Late-stage	gemcitabine	Gastroenterologic complaints	Diarrhea	12.1	stabilization	EORTC QLQ-C30		2005-2009	France	330	Impact of FOLFIRINOX Compared With Gemcitabine on Quality of Life in Patients With Metastatic Pancreatic Cancer: Results From the PRODIGE 4/ACCORD 11 Randomized Trial | Journal of Clinical Oncology (ascopubs.org)
Late-stage	gemcitabine	Appearance and social role	financial difficulties	9.4	stabilization	EORTC QLQ-C30		2005-2009	France	330	Impact of FOLFIRINOX Compared With Gemcitabine on Quality of Life in Patients With Metastatic Pancreatic Cancer: Results From the PRODIGE 4/ACCORD 11 Randomized Trial | Journal of Clinical Oncology (ascopubs.org)
Early-stage	resection	Overall / systemic complaints		See table		RAND36, EORTC QLQ-C30, QLQPAN26		2012-2016	the Netherlands	20	Long-term health-related quality of life after pancreatic resection for malignancy in patients with and without severe postoperative complications - ScienceDirect
Both	not specified	Overall / systemic complaints	PACADI	3.38	I +0.03; -0.32; -0.68; -0.97; -1.14; -1.25	PACADI	1,2,3,6,9,12 months	2012-2016	Norway	129	Psychometric performance of the PAncreatic CAncer disease impact (PACADI) score - ScienceDirect
Both	not specified	Overall / systemic complaints	pain / discomfort	2.89	I +0.81; +0.24; +0.16; +0.01; -0.46; -0.53	PACADI	1,2,3,6,9,12 months	2012-2016	Norway	129	Psychometric performance of the PAncreatic CAncer disease impact (PACADI) score - ScienceDirect
Both	not specified	Appearance and social role	anxiety	4.31	I -0.89; -1.17; -1.58; -1.74; -1,83; -2.01	PACADI	1,2,3,6,9,12 months	2012-2016	Norway	129	Psychometric performance of the PAncreatic CAncer disease impact (PACADI) score - ScienceDirect
Both	not specified	Gastroenterologic complaints	appetite loss	3.54	I +0.58; -0.22; -0.89; -1.54; -1.47; -1.76	PACADI	1,2,3,6,9,12 months	2012-2016	Norway	129	Psychometric performance of the PAncreatic CAncer disease impact (PACADI) score - ScienceDirect
Both	not specified	Overall / systemic complaints	itchiness	2.58	I -1.78; -1.48; -1.46; -1.7; -1.46; -1.58	PACADI	1,2,3,6,9,12 months	2012-2016	Norway	129	Psychometric performance of the PAncreatic CAncer disease impact (PACADI) score - ScienceDirect
Both	not specified	Overall / systemic complaints	fatigue	4.21	I +0.26; -0.65; -0.55; -1.02; -1.43; -1.32	PACADI	1,2,3,6,9,12 months	2012-2016	Norway	129	Psychometric performance of the PAncreatic CAncer disease impact (PACADI) score - ScienceDirect
Both	not specified	Gastroenterologic complaints	nausea	2.22	I -0.24; -0.27; -0.17; -0.97; -0.95; -0.99	PACADI	1,2,3,6,9,12 months	2012-2016	Norway	129	Psychometric performance of the PAncreatic CAncer disease impact (PACADI) score - ScienceDirect
Both	not specified	Overall / systemic complaints	dry mouth	3.04	I +0.2; -0.7; -0.7; -0.96; -0.85; -1.34	PACADI	1,2,3,6,9,12 months	2012-2016	Norway	129	Psychometric performance of the PAncreatic CAncer disease impact (PACADI) score - ScienceDirect
Both	not specified	Gastroenterologic complaints	bowel / digestive problems	3.27	I +0.25; +0.05; +0.22; -0.21; -0.05; -0.7	PACADI	1,2,3,6,9,12 months	2012-2016	Norway	129	Psychometric performance of the PAncreatic CAncer disease impact (PACADI) score - ScienceDirect
Both	not specified	Overall / systemic complaints	EQ-5D	0.62	I -0.05; +0.02; +0.02; +0.11; +0.11; +0.13	EQ-5D	1,2,3,6,9,12 months	2012-2016	Norway	129	Psychometric performance of the PAncreatic CAncer disease impact (PACADI) score - ScienceDirect
Both	not specified	Overall / systemic complaints	pain at rest	1.82	I +0.07; -0.02; -0.1; -0.08; -0.52; -0.52	ESAS	1,2,3,6,9,12 months	2012-2016	Norway	129	Psychometric performance of the PAncreatic CAncer disease impact (PACADI) score - ScienceDirect
Both	not specified	Physical ability	pain at movement	1.93	I +0.47; +0.41; +0.18; -0.11; -0.37; -0.21	ESAS	1,2,3,6,9,12 months	2012-2016	Norway	129	Psychometric performance of the PAncreatic CAncer disease impact (PACADI) score - ScienceDirect
Both	not specified	Overall / systemic complaints	fatigue	3.97	I +0.05; -0.25; -0.54; -1.02; -1.35; -1.35	ESAS	1,2,3,6,9,12 months	2012-2016	Norway	129	Psychometric performance of the PAncreatic CAncer disease impact (PACADI) score - ScienceDirect
Both	not specified	Gastroenterologic complaints	nausea	1.66	I +0.06; +0.04; -0.18; -0.56; -0.58; 0.8	ESAS	1,2,3,6,9,12 months	2012-2016	Norway	129	Psychometric performance of the PAncreatic CAncer disease impact (PACADI) score - ScienceDirect
Both	not specified	Overall / systemic complaints	dyspnea	1.26	I +0.22; +0.56; +0.44; -0.12; +0.2; -0.38	ESAS	1,2,3,6,9,12 months	2012-2016	Norway	129	Psychometric performance of the PAncreatic CAncer disease impact (PACADI) score - ScienceDirect
Both	not specified	Overall / systemic complaints	dry mouth	2.67	I -0.13; -0.11; -0.59; -0.75; -.7; -1.17	ESAS	1,2,3,6,9,12 months	2012-2016	Norway	129	Psychometric performance of the PAncreatic CAncer disease impact (PACADI) score - ScienceDirect
Both	not specified	Gastroenterologic complaints	appetite loss	3.66	I -0.33; +0.21; -0.97; -1.53; -0.89; -2.47	ESAS	1,2,3,6,9,12 months	2012-2016	Norway	129	Psychometric performance of the PAncreatic CAncer disease impact (PACADI) score - ScienceDirect
Both	not specified	Appearance and social role	anxiety	3.57	I -1; -0.9; -1.15; -1.3; -1.49; -1.78	ESAS	1,2,3,6,9,12 months	2012-2016	Norway	129	Psychometric performance of the PAncreatic CAncer disease impact (PACADI) score - ScienceDirect
Both	not specified	Appearance and social role	depression	2.71	I -0.4; -0.47; -0.38; -0.81; -0.68; -1.2	ESAS	1,2,3,6,9,12 months	2012-2016	Norway	129	Psychometric performance of the PAncreatic CAncer disease impact (PACADI) score - ScienceDirect
Both	not specified	Appearance and social role	sense of well-being	3.56	I -0.15; -0.47; -0.67; -0.95; -1.36; -1.54	ESAS	1,2,3,6,9,12 months	2012-2016	Norway	129	Psychometric performance of the PAncreatic CAncer disease impact (PACADI) score - ScienceDirect
Late-stage	nal-IRI + 5-FU/LV	Overall / systemic complaints	Global health status	58.3	I -8.3; -8.3	EORTC QLQ-C30	6 and 12 weeks	2012-2013	Multiple countries	15	Quality of life in metastatic pancreatic cancer patients receiving liposomal irinotecan plus 5-fluorouracil and leucovorin - ScienceDirect
Late-stage	nal-IRI + 5-FU/LV	Physical ability	Physical functioning	80.0	I -6.7; -5	EORTC QLQ-C30	6 and 12 weeks	2012-2013	Multiple countries	15	Quality of life in metastatic pancreatic cancer patients receiving liposomal irinotecan plus 5-fluorouracil and leucovorin - ScienceDirect
Late-stage	nal-IRI + 5-FU/LV	Appearance and social role	Role functioning	66.7	no change	EORTC QLQ-C30	6 and 12 weeks	2012-2013	Multiple countries	15	Quality of life in metastatic pancreatic cancer patients receiving liposomal irinotecan plus 5-fluorouracil and leucovorin - ScienceDirect
Late-stage	nal-IRI + 5-FU/LV	Appearance and social role	Emotional functioning	75.0	no change	EORTC QLQ-C30	6 and 12 weeks	2012-2013	Multiple countries	15	Quality of life in metastatic pancreatic cancer patients receiving liposomal irinotecan plus 5-fluorouracil and leucovorin - ScienceDirect
Late-stage	nal-IRI + 5-FU/LV	Appearance and social role	Cognitive functioning	83.3	no change	EORTC QLQ-C30	6 and 12 weeks	2012-2013	Multiple countries	15	Quality of life in metastatic pancreatic cancer patients receiving liposomal irinotecan plus 5-fluorouracil and leucovorin - ScienceDirect
Late-stage	nal-IRI + 5-FU/LV	Appearance and social role	Social functioning	66.7	no change	EORTC QLQ-C30	6 and 12 weeks	2012-2013	Multiple countries	15	Quality of life in metastatic pancreatic cancer patients receiving liposomal irinotecan plus 5-fluorouracil and leucovorin - ScienceDirect
Late-stage	nal-IRI + 5-FU/LV	Overall / systemic complaints	fatigue	33.3	I +22.6; +11.1	EORTC QLQ-C30	6 and 12 weeks	2012-2013	Multiple countries	15	Quality of life in metastatic pancreatic cancer patients receiving liposomal irinotecan plus 5-fluorouracil and leucovorin - ScienceDirect
Late-stage	nal-IRI + 5-FU/LV	Gastroenterologic complaints	nausea and vomiting	0.0	I +16.7; +16.7	EORTC QLQ-C30	6 and 12 weeks	2012-2013	Multiple countries	15	Quality of life in metastatic pancreatic cancer patients receiving liposomal irinotecan plus 5-fluorouracil and leucovorin - ScienceDirect
Late-stage	nal-IRI + 5-FU/LV	Overall / systemic complaints	pain	33.3	no change	EORTC QLQ-C30	6 and 12 weeks	2012-2013	Multiple countries	15	Quality of life in metastatic pancreatic cancer patients receiving liposomal irinotecan plus 5-fluorouracil and leucovorin - ScienceDirect
Late-stage	nal-IRI + 5-FU/LV	Overall / systemic complaints	dyspnea	0.0	no change	EORTC QLQ-C30	6 and 12 weeks	2012-2013	Multiple countries	15	Quality of life in metastatic pancreatic cancer patients receiving liposomal irinotecan plus 5-fluorouracil and leucovorin - ScienceDirect
Late-stage	nal-IRI + 5-FU/LV	Overall / systemic complaints	insomnia	33.3	no change	EORTC QLQ-C30	6 and 12 weeks	2012-2013	Multiple countries	15	Quality of life in metastatic pancreatic cancer patients receiving liposomal irinotecan plus 5-fluorouracil and leucovorin - ScienceDirect
Late-stage	nal-IRI + 5-FU/LV	Gastroenterologic complaints	appetite loss	33.3	no change	EORTC QLQ-C30	6 and 12 weeks	2012-2013	Multiple countries	15	Quality of life in metastatic pancreatic cancer patients receiving liposomal irinotecan plus 5-fluorouracil and leucovorin - ScienceDirect
Late-stage	nal-IRI + 5-FU/LV	Gastroenterologic complaints	constipation	0.0	no change	EORTC QLQ-C30	6 and 12 weeks	2012-2013	Multiple countries	15	Quality of life in metastatic pancreatic cancer patients receiving liposomal irinotecan plus 5-fluorouracil and leucovorin - ScienceDirect
Late-stage	nal-IRI + 5-FU/LV	Gastroenterologic complaints	diarrhea	0.0	I +33.3; no change	EORTC QLQ-C30	6 and 12 weeks	2012-2013	Multiple countries	15	Quality of life in metastatic pancreatic cancer patients receiving liposomal irinotecan plus 5-fluorouracil and leucovorin - ScienceDirect
Late-stage	nal-IRI + 5-FU/LV	Appearance and social role	financial difficulties	33.3	no change	EORTC QLQ-C30	6 and 12 weeks	2012-2013	Multiple countries	15	Quality of life in metastatic pancreatic cancer patients receiving liposomal irinotecan plus 5-fluorouracil and leucovorin - ScienceDirect
Late-stage	5-FU/LV	Overall / systemic complaints	Global health status	66.7	I -16.7; no change	EORTC QLQ-C30	6 and 12 weeks	2012-2013	Multiple countries	15	Quality of life in metastatic pancreatic cancer patients receiving liposomal irinotecan plus 5-fluorouracil and leucovorin - ScienceDirect
Late-stage	5-FU/LV	Physical ability	Physical functioning	80.0	no change	EORTC QLQ-C30	6 and 12 weeks	2012-2013	Multiple countries	15	Quality of life in metastatic pancreatic cancer patients receiving liposomal irinotecan plus 5-fluorouracil and leucovorin - ScienceDirect
Late-stage	5-FU/LV	Appearance and social role	Role functioning	66.7	no change	EORTC QLQ-C30	6 and 12 weeks	2012-2013	Multiple countries	15	Quality of life in metastatic pancreatic cancer patients receiving liposomal irinotecan plus 5-fluorouracil and leucovorin - ScienceDirect
Late-stage	5-FU/LV	Appearance and social role	Emotional functioning	83.3	I -8.3; +2.8	EORTC QLQ-C30	6 and 12 weeks	2012-2013	Multiple countries	15	Quality of life in metastatic pancreatic cancer patients receiving liposomal irinotecan plus 5-fluorouracil and leucovorin - ScienceDirect
Late-stage	5-FU/LV	Appearance and social role	Cognitive functioning	83.3	no change; +16.7	EORTC QLQ-C30	6 and 12 weeks	2012-2013	Multiple countries	15	Quality of life in metastatic pancreatic cancer patients receiving liposomal irinotecan plus 5-fluorouracil and leucovorin - ScienceDirect
Late-stage	5-FU/LV	Appearance and social role	Social functioning	66.7	no change	EORTC QLQ-C30	6 and 12 weeks	2012-2013	Multiple countries	15	Quality of life in metastatic pancreatic cancer patients receiving liposomal irinotecan plus 5-fluorouracil and leucovorin - ScienceDirect
Late-stage	5-FU/LV	Overall / systemic complaints	fatigue	33.3	I +11.1; no change	EORTC QLQ-C30	6 and 12 weeks	2012-2013	Multiple countries	15	Quality of life in metastatic pancreatic cancer patients receiving liposomal irinotecan plus 5-fluorouracil and leucovorin - ScienceDirect
Late-stage	5-FU/LV	Gastroenterologic complaints	nausea and vomiting	0.0	no change; +16.7	EORTC QLQ-C30	6 and 12 weeks	2012-2013	Multiple countries	15	Quality of life in metastatic pancreatic cancer patients receiving liposomal irinotecan plus 5-fluorouracil and leucovorin - ScienceDirect
Late-stage	5-FU/LV	Overall / systemic complaints	pain	33.3	no change; -16.7	EORTC QLQ-C30	6 and 12 weeks	2012-2013	Multiple countries	15	Quality of life in metastatic pancreatic cancer patients receiving liposomal irinotecan plus 5-fluorouracil and leucovorin - ScienceDirect
Late-stage	5-FU/LV	Overall / systemic complaints	dyspnea	0.0	no change	EORTC QLQ-C30	6 and 12 weeks	2012-2013	Multiple countries	15	Quality of life in metastatic pancreatic cancer patients receiving liposomal irinotecan plus 5-fluorouracil and leucovorin - ScienceDirect
Late-stage	5-FU/LV	Overall / systemic complaints	insomnia	33.3	no change; -33.3	EORTC QLQ-C30	6 and 12 weeks	2012-2013	Multiple countries	15	Quality of life in metastatic pancreatic cancer patients receiving liposomal irinotecan plus 5-fluorouracil and leucovorin - ScienceDirect
Late-stage	5-FU/LV	Gastroenterologic complaints	appetite loss	0.0	I +33.3; +33.3	EORTC QLQ-C30	6 and 12 weeks	2012-2013	Multiple countries	15	Quality of life in metastatic pancreatic cancer patients receiving liposomal irinotecan plus 5-fluorouracil and leucovorin - ScienceDirect
Late-stage	5-FU/LV	Gastroenterologic complaints	constipation	0.0	no change	EORTC QLQ-C30	6 and 12 weeks	2012-2013	Multiple countries	15	Quality of life in metastatic pancreatic cancer patients receiving liposomal irinotecan plus 5-fluorouracil and leucovorin - ScienceDirect
Late-stage	5-FU/LV	Gastroenterologic complaints	diarrhea	0.0	no change	EORTC QLQ-C30	6 and 12 weeks	2012-2013	Multiple countries	15	Quality of life in metastatic pancreatic cancer patients receiving liposomal irinotecan plus 5-fluorouracil and leucovorin - ScienceDirect
Late-stage	5-FU/LV	Appearance and social role	financial difficulties	0.0	no change	EORTC QLQ-C30	6 and 12 weeks	2012-2013	Multiple countries	15	Quality of life in metastatic pancreatic cancer patients receiving liposomal irinotecan plus 5-fluorouracil and leucovorin - ScienceDirect
Early-stage	open pancreaticoduodenectomy	Physical ability	PCS	not available	38.4	Short-Form 36	<6 months	2010-2013	USA	60	Laparoscopic-assisted versus open pancreaticoduodenectomy: Early favorable physical quality-of-life measures - ScienceDirect
Early-stage	open pancreaticoduodenectomy	Appearance and social role	MCS	not available	42.9	Short-Form 36	<6 months	2010-2013	USA	60	Laparoscopic-assisted versus open pancreaticoduodenectomy: Early favorable physical quality-of-life measures - ScienceDirect
Early-stage	open pancreaticoduodenectomy	Overall / systemic complaints	Karnofsky	not available	66.4%	Short-Form 36	<6 months	2010-2013	USA	60	Laparoscopic-assisted versus open pancreaticoduodenectomy: Early favorable physical quality-of-life measures - ScienceDirect
Early-stage	open pancreaticoduodenectomy	Physical ability	PCS	not available	47.6	Short-Form 36	6-12 months	2010-2013	USA	60	Laparoscopic-assisted versus open pancreaticoduodenectomy: Early favorable physical quality-of-life measures - ScienceDirect
Early-stage	open pancreaticoduodenectomy	Appearance and social role	MCS	not available	50.9	Short-Form 36	6-12 months	2010-2013	USA	60	Laparoscopic-assisted versus open pancreaticoduodenectomy: Early favorable physical quality-of-life measures - ScienceDirect
Early-stage	open pancreaticoduodenectomy	Overall / systemic complaints	Karnofsky	not available	80.0%	Short-Form 36	6-12 months	2010-2013	USA	60	Laparoscopic-assisted versus open pancreaticoduodenectomy: Early favorable physical quality-of-life measures - ScienceDirect
Early-stage	open pancreaticoduodenectomy	Physical ability	PCS	not available	40.7	Short-Form 36	>12 months	2010-2013	USA	60	Laparoscopic-assisted versus open pancreaticoduodenectomy: Early favorable physical quality-of-life measures - ScienceDirect
Early-stage	open pancreaticoduodenectomy	Appearance and social role	MCS	not available	50.8	Short-Form 36	>12 months	2010-2013	USA	60	Laparoscopic-assisted versus open pancreaticoduodenectomy: Early favorable physical quality-of-life measures - ScienceDirect
Early-stage	open pancreaticoduodenectomy	Overall / systemic complaints	Karnofsky	not available	80.0%	Short-Form 36	>12 months	2010-2013	USA	60	Laparoscopic-assisted versus open pancreaticoduodenectomy: Early favorable physical quality-of-life measures - ScienceDirect
Early-stage	laparoscopic-assisted pancreaticoduodenectomy	Physical ability	PCS	not available	49.1	Short-Form 36	<6 months	2010-2013	USA	60	Laparoscopic-assisted versus open pancreaticoduodenectomy: Early favorable physical quality-of-life measures - ScienceDirect
Early-stage	laparoscopic-assisted pancreaticoduodenectomy	Appearance and social role	MCS	not available	51.4	Short-Form 36	<6 months	2010-2013	USA	60	Laparoscopic-assisted versus open pancreaticoduodenectomy: Early favorable physical quality-of-life measures - ScienceDirect
Early-stage	laparoscopic-assisted pancreaticoduodenectomy	Overall / systemic complaints	Karnofsky	not available	92.2%	Short-Form 36	<6 months	2010-2013	USA	60	Laparoscopic-assisted versus open pancreaticoduodenectomy: Early favorable physical quality-of-life measures - ScienceDirect
Early-stage	laparoscopic-assisted pancreaticoduodenectomy	Physical ability	PCS	not available	44.9	Short-Form 36	6-12 months	2010-2013	USA	60	Laparoscopic-assisted versus open pancreaticoduodenectomy: Early favorable physical quality-of-life measures - ScienceDirect
Early-stage	laparoscopic-assisted pancreaticoduodenectomy	Appearance and social role	MCS	not available	54.0	Short-Form 36	6-12 months	2010-2013	USA	60	Laparoscopic-assisted versus open pancreaticoduodenectomy: Early favorable physical quality-of-life measures - ScienceDirect
Early-stage	laparoscopic-assisted pancreaticoduodenectomy	Overall / systemic complaints	Karnofsky	not available	84.4%	Short-Form 36	6-12 months	2010-2013	USA	60	Laparoscopic-assisted versus open pancreaticoduodenectomy: Early favorable physical quality-of-life measures - ScienceDirect
Early-stage	laparoscopic-assisted pancreaticoduodenectomy	Physical ability	PCS	not available	44.6	Short-Form 36	>12 months	2010-2013	USA	60	Laparoscopic-assisted versus open pancreaticoduodenectomy: Early favorable physical quality-of-life measures - ScienceDirect
Early-stage	laparoscopic-assisted pancreaticoduodenectomy	Appearance and social role	MCS	not available	50.4	Short-Form 36	>12 months	2010-2013	USA	60	Laparoscopic-assisted versus open pancreaticoduodenectomy: Early favorable physical quality-of-life measures - ScienceDirect
Early-stage	laparoscopic-assisted pancreaticoduodenectomy	Overall / systemic complaints	Karnofsky	not available	86.7%	Short-Form 36	>12 months	2010-2013	USA	60	Laparoscopic-assisted versus open pancreaticoduodenectomy: Early favorable physical quality-of-life measures - ScienceDirect
Both	resection +/- adjuvant treatment or systemic treatment	Overall / systemic complaints	global quality of life	68.4	71.4	EORTC QLQ-C30	3 months	2015-2016	the Netherlands	214	Patient Satisfaction and Quality of Life Before and After Treatment of Pancreatic and Periampullary Cancer: A Prospective Multicenter Study in: Journal of the National Comprehensive Cancer Network Volume 18 Issue 6 (2020) (jnccn.org)
Both	resection +/- adjuvant treatment or systemic treatment	Physical ability	Physical functioning	82.6	77.6	EORTC QLQ-C30	3 months	2015-2016	the Netherlands	214	Patient Satisfaction and Quality of Life Before and After Treatment of Pancreatic and Periampullary Cancer: A Prospective Multicenter Study in: Journal of the National Comprehensive Cancer Network Volume 18 Issue 6 (2020) (jnccn.org)
Both	resection +/- adjuvant treatment or systemic treatment	Appearance and social role	Role functioning	82.8	67.2 (sign)	EORTC QLQ-C30	3 months	2015-2016	the Netherlands	214	Patient Satisfaction and Quality of Life Before and After Treatment of Pancreatic and Periampullary Cancer: A Prospective Multicenter Study in: Journal of the National Comprehensive Cancer Network Volume 18 Issue 6 (2020) (jnccn.org)
Both	resection +/- adjuvant treatment or systemic treatment	Appearance and social role	Emotional functioning	78.8	75.0	EORTC QLQ-C30	3 months	2015-2016	the Netherlands	214	Patient Satisfaction and Quality of Life Before and After Treatment of Pancreatic and Periampullary Cancer: A Prospective Multicenter Study in: Journal of the National Comprehensive Cancer Network Volume 18 Issue 6 (2020) (jnccn.org)
Both	resection +/- adjuvant treatment or systemic treatment	Appearance and social role	Cognitive functioning	86.3	78.1 (sign)	EORTC QLQ-C30	3 months	2015-2016	the Netherlands	214	Patient Satisfaction and Quality of Life Before and After Treatment of Pancreatic and Periampullary Cancer: A Prospective Multicenter Study in: Journal of the National Comprehensive Cancer Network Volume 18 Issue 6 (2020) (jnccn.org)
Both	resection +/- adjuvant treatment or systemic treatment	Appearance and social role	Social functioning	80.6	74.6	EORTC QLQ-C30	3 months	2015-2016	the Netherlands	214	Patient Satisfaction and Quality of Life Before and After Treatment of Pancreatic and Periampullary Cancer: A Prospective Multicenter Study in: Journal of the National Comprehensive Cancer Network Volume 18 Issue 6 (2020) (jnccn.org)
Both	resection +/- adjuvant treatment or systemic treatment	Overall / systemic complaints	fatigue	34.9	42.2	EORTC QLQ-C30	3 months	2015-2016	the Netherlands	214	Patient Satisfaction and Quality of Life Before and After Treatment of Pancreatic and Periampullary Cancer: A Prospective Multicenter Study in: Journal of the National Comprehensive Cancer Network Volume 18 Issue 6 (2020) (jnccn.org)
Both	resection +/- adjuvant treatment or systemic treatment	Gastroenterologic complaints	nausea and vomiting	19.4	20.8	EORTC QLQ-C30	3 months	2015-2016	the Netherlands	214	Patient Satisfaction and Quality of Life Before and After Treatment of Pancreatic and Periampullary Cancer: A Prospective Multicenter Study in: Journal of the National Comprehensive Cancer Network Volume 18 Issue 6 (2020) (jnccn.org)
Both	resection +/- adjuvant treatment or systemic treatment	Overall / systemic complaints	pain	27.4	26.9	EORTC QLQ-C30	3 months	2015-2016	the Netherlands	214	Patient Satisfaction and Quality of Life Before and After Treatment of Pancreatic and Periampullary Cancer: A Prospective Multicenter Study in: Journal of the National Comprehensive Cancer Network Volume 18 Issue 6 (2020) (jnccn.org)
Both	resection +/- adjuvant treatment or systemic treatment	Overall / systemic complaints	dyspnea	13.8	16.9	EORTC QLQ-C30	3 months	2015-2016	the Netherlands	214	Patient Satisfaction and Quality of Life Before and After Treatment of Pancreatic and Periampullary Cancer: A Prospective Multicenter Study in: Journal of the National Comprehensive Cancer Network Volume 18 Issue 6 (2020) (jnccn.org)
Both	resection +/- adjuvant treatment or systemic treatment	Overall / systemic complaints	insomnia	32.8	22.4 (sign)	EORTC QLQ-C30	3 months	2015-2016	the Netherlands	214	Patient Satisfaction and Quality of Life Before and After Treatment of Pancreatic and Periampullary Cancer: A Prospective Multicenter Study in: Journal of the National Comprehensive Cancer Network Volume 18 Issue 6 (2020) (jnccn.org)
Both	resection +/- adjuvant treatment or systemic treatment	Gastroenterologic complaints	appetite loss	34.3	37.9	EORTC QLQ-C30	3 months	2015-2016	the Netherlands	214	Patient Satisfaction and Quality of Life Before and After Treatment of Pancreatic and Periampullary Cancer: A Prospective Multicenter Study in: Journal of the National Comprehensive Cancer Network Volume 18 Issue 6 (2020) (jnccn.org)
Both	resection +/- adjuvant treatment or systemic treatment	Gastroenterologic complaints	constipation	22.4	22.4	EORTC QLQ-C30	3 months	2015-2016	the Netherlands	214	Patient Satisfaction and Quality of Life Before and After Treatment of Pancreatic and Periampullary Cancer: A Prospective Multicenter Study in: Journal of the National Comprehensive Cancer Network Volume 18 Issue 6 (2020) (jnccn.org)
Both	resection +/- adjuvant treatment or systemic treatment	Gastroenterologic complaints	diarrhea	18.7	20.7	EORTC QLQ-C30	3 months	2015-2016	the Netherlands	214	Patient Satisfaction and Quality of Life Before and After Treatment of Pancreatic and Periampullary Cancer: A Prospective Multicenter Study in: Journal of the National Comprehensive Cancer Network Volume 18 Issue 6 (2020) (jnccn.org)
Both	resection +/- adjuvant treatment or systemic treatment	Appearance and social role	financial difficulties	68.4	71.4	EORTC QLQ-C30	3 months	2015-2016	the Netherlands	214	Patient Satisfaction and Quality of Life Before and After Treatment of Pancreatic and Periampullary Cancer: A Prospective Multicenter Study in: Journal of the National Comprehensive Cancer Network Volume 18 Issue 6 (2020) (jnccn.org)
Early-stage	resectable (before resection)	Gastroenterologic complaints	pancreatic pain	30.8	15.4	EORTC PAN26	after resection	2007-2009	USA	76	Correlation of Clinical Stage and Performance Status With Quality of Life in Patients Seen in a Pancreas Multidisciplinary Clinic (nih.gov)
Early-stage	resectable (before resection)	Gastroenterologic complaints	digestive symptoms	7.7	30.8	EORTC PAN26	after resection	2007-2009	USA	76	Correlation of Clinical Stage and Performance Status With Quality of Life in Patients Seen in a Pancreas Multidisciplinary Clinic (nih.gov)
Early-stage	resectable (before resection)	Gastroenterologic complaints	altered bowel habits	16.7	7.7	EORTC PAN26	after resection	2007-2009	USA	76	Correlation of Clinical Stage and Performance Status With Quality of Life in Patients Seen in a Pancreas Multidisciplinary Clinic (nih.gov)
Early-stage	resectable (before resection)	Gastroenterologic complaints	hepatic symptoms	15.4	7.7	EORTC PAN26	after resection	2007-2009	USA	76	Correlation of Clinical Stage and Performance Status With Quality of Life in Patients Seen in a Pancreas Multidisciplinary Clinic (nih.gov)
Early-stage	resectable (before resection)	Gastroenterologic complaints / Appearance and social role	cachexia	23.1	7.7	EORTC PAN26	after resection	2007-2009	USA	76	Correlation of Clinical Stage and Performance Status With Quality of Life in Patients Seen in a Pancreas Multidisciplinary Clinic (nih.gov)
Early-stage	resectable (before resection)	Gastroenterologic complaints	ascites	15.4	15.4	EORTC PAN26	after resection	2007-2009	USA	76	Correlation of Clinical Stage and Performance Status With Quality of Life in Patients Seen in a Pancreas Multidisciplinary Clinic (nih.gov)
Early-stage	resectable (before resection)	Gastroenterologic complaints	indigestion	7.7	7.7	EORTC PAN26	after resection	2007-2009	USA	76	Correlation of Clinical Stage and Performance Status With Quality of Life in Patients Seen in a Pancreas Multidisciplinary Clinic (nih.gov)
Early-stage	resectable (before resection)	Appearance and social role	body image	15.4	16.7	EORTC PAN26	after resection	2007-2009	USA	76	Correlation of Clinical Stage and Performance Status With Quality of Life in Patients Seen in a Pancreas Multidisciplinary Clinic (nih.gov)
Early-stage	resectable (before resection)	Appearance and social role	fear of future health problems	83.3	66.7	EORTC PAN26	after resection	2007-2009	USA	76	Correlation of Clinical Stage and Performance Status With Quality of Life in Patients Seen in a Pancreas Multidisciplinary Clinic (nih.gov)
Early-stage	resectable (before resection)	Appearance and social role	limited ability to plan for future	40.0	12.5	EORTC PAN26	after resection	2007-2009	USA	76	Correlation of Clinical Stage and Performance Status With Quality of Life in Patients Seen in a Pancreas Multidisciplinary Clinic (nih.gov)
Early-stage	resectable (before resection)	Appearance and social role	health care satisfaction	66.7	88.9	EORTC PAN26	after resection	2007-2009	USA	76	Correlation of Clinical Stage and Performance Status With Quality of Life in Patients Seen in a Pancreas Multidisciplinary Clinic (nih.gov)
Early-stage	resectable (before resection)	Appearance and social role / physical ability	sexuality	12.5	55.6	EORTC PAN26	after resection	2007-2009	USA	76	Correlation of Clinical Stage and Performance Status With Quality of Life in Patients Seen in a Pancreas Multidisciplinary Clinic (nih.gov)
Early-stage	resection	Gastroenterologic complaints	pancreatic pain	15.4	not available	EORTC PAN26		2007-2009	USA	76	Correlation of Clinical Stage and Performance Status With Quality of Life in Patients Seen in a Pancreas Multidisciplinary Clinic (nih.gov)
Early-stage	resection	Gastroenterologic complaints	digestive symptoms	30.8	not available	EORTC PAN26		2007-2009	USA	76	Correlation of Clinical Stage and Performance Status With Quality of Life in Patients Seen in a Pancreas Multidisciplinary Clinic (nih.gov)
Early-stage	resection	Gastroenterologic complaints	altered bowel habits	7.7	not available	EORTC PAN26		2007-2009	USA	76	Correlation of Clinical Stage and Performance Status With Quality of Life in Patients Seen in a Pancreas Multidisciplinary Clinic (nih.gov)
Early-stage	resection	Gastroenterologic complaints	hepatic symptoms	7.7	not available	EORTC PAN26		2007-2009	USA	76	Correlation of Clinical Stage and Performance Status With Quality of Life in Patients Seen in a Pancreas Multidisciplinary Clinic (nih.gov)
Early-stage	resection	Gastroenterologic complaints / Appearance and social role	cachexia	7.7	not available	EORTC PAN26		2007-2009	USA	76	Correlation of Clinical Stage and Performance Status With Quality of Life in Patients Seen in a Pancreas Multidisciplinary Clinic (nih.gov)
Early-stage	resection	Gastroenterologic complaints	ascites	15.4	not available	EORTC PAN26		2007-2009	USA	76	Correlation of Clinical Stage and Performance Status With Quality of Life in Patients Seen in a Pancreas Multidisciplinary Clinic (nih.gov)
Early-stage	resection	Gastroenterologic complaints	indigestion	7.7	not available	EORTC PAN26		2007-2009	USA	76	Correlation of Clinical Stage and Performance Status With Quality of Life in Patients Seen in a Pancreas Multidisciplinary Clinic (nih.gov)
Early-stage	resection	Appearance and social role	body image	16.7	not available	EORTC PAN26		2007-2009	USA	76	Correlation of Clinical Stage and Performance Status With Quality of Life in Patients Seen in a Pancreas Multidisciplinary Clinic (nih.gov)
Early-stage	resection	Appearance and social role	fear of future health problems	66.7	not available	EORTC PAN26		2007-2009	USA	76	Correlation of Clinical Stage and Performance Status With Quality of Life in Patients Seen in a Pancreas Multidisciplinary Clinic (nih.gov)
Early-stage	resection	Appearance and social role	limited ability to plan for future	12.5	not available	EORTC PAN26		2007-2009	USA	76	Correlation of Clinical Stage and Performance Status With Quality of Life in Patients Seen in a Pancreas Multidisciplinary Clinic (nih.gov)
Early-stage	resection	Appearance and social role	health care satisfaction	88.9	not available	EORTC PAN26		2007-2009	USA	76	Correlation of Clinical Stage and Performance Status With Quality of Life in Patients Seen in a Pancreas Multidisciplinary Clinic (nih.gov)
Early-stage	resection	Appearance and social role / physical ability	sexuality	55.6	not available	EORTC PAN26		2007-2009	USA	76	Correlation of Clinical Stage and Performance Status With Quality of Life in Patients Seen in a Pancreas Multidisciplinary Clinic (nih.gov)
Locally advanced	unknown	Gastroenterologic complaints	pancreatic pain	40.7	not available	EORTC PAN26		2007-2009	USA	76	Correlation of Clinical Stage and Performance Status With Quality of Life in Patients Seen in a Pancreas Multidisciplinary Clinic (nih.gov)
Locally advanced	unknown	Gastroenterologic complaints	digestive symptoms	66.7	not available	EORTC PAN26		2007-2009	USA	76	Correlation of Clinical Stage and Performance Status With Quality of Life in Patients Seen in a Pancreas Multidisciplinary Clinic (nih.gov)
Locally advanced	unknown	Gastroenterologic complaints	altered bowel habits	25.9	not available	EORTC PAN26		2007-2009	USA	76	Correlation of Clinical Stage and Performance Status With Quality of Life in Patients Seen in a Pancreas Multidisciplinary Clinic (nih.gov)
Locally advanced	unknown	Gastroenterologic complaints	hepatic symptoms	14.8	not available	EORTC PAN26		2007-2009	USA	76	Correlation of Clinical Stage and Performance Status With Quality of Life in Patients Seen in a Pancreas Multidisciplinary Clinic (nih.gov)
Locally advanced	unknown	Gastroenterologic complaints / Appearance and social role	cachexia	37.0	not available	EORTC PAN26		2007-2009	USA	76	Correlation of Clinical Stage and Performance Status With Quality of Life in Patients Seen in a Pancreas Multidisciplinary Clinic (nih.gov)
Locally advanced	unknown	Gastroenterologic complaints	ascites	37.0	not available	EORTC PAN26		2007-2009	USA	76	Correlation of Clinical Stage and Performance Status With Quality of Life in Patients Seen in a Pancreas Multidisciplinary Clinic (nih.gov)
Locally advanced	unknown	Gastroenterologic complaints	indigestion	33.3	not available	EORTC PAN26		2007-2009	USA	76	Correlation of Clinical Stage and Performance Status With Quality of Life in Patients Seen in a Pancreas Multidisciplinary Clinic (nih.gov)
Locally advanced	unknown	Appearance and social role	body image	19.2	not available	EORTC PAN26		2007-2009	USA	76	Correlation of Clinical Stage and Performance Status With Quality of Life in Patients Seen in a Pancreas Multidisciplinary Clinic (nih.gov)
Locally advanced	unknown	Appearance and social role	fear of future health problems	69.2	not available	EORTC PAN26		2007-2009	USA	76	Correlation of Clinical Stage and Performance Status With Quality of Life in Patients Seen in a Pancreas Multidisciplinary Clinic (nih.gov)
Locally advanced	unknown	Appearance and social role	limited ability to plan for future	53.9	not available	EORTC PAN26		2007-2009	USA	76	Correlation of Clinical Stage and Performance Status With Quality of Life in Patients Seen in a Pancreas Multidisciplinary Clinic (nih.gov)
Locally advanced	unknown	Appearance and social role	health care satisfaction	79.2	not available	EORTC PAN26		2007-2009	USA	76	Correlation of Clinical Stage and Performance Status With Quality of Life in Patients Seen in a Pancreas Multidisciplinary Clinic (nih.gov)
Locally advanced	unknown	Appearance and social role / physical ability	sexuality	20.0	not available	EORTC PAN26		2007-2009	USA	76	Correlation of Clinical Stage and Performance Status With Quality of Life in Patients Seen in a Pancreas Multidisciplinary Clinic (nih.gov)
Late-stage	unknown	Gastroenterologic complaints	pancreatic pain	33.3	not available	EORTC PAN26		2007-2009	USA	76	Correlation of Clinical Stage and Performance Status With Quality of Life in Patients Seen in a Pancreas Multidisciplinary Clinic (nih.gov)
Late-stage	unknown	Gastroenterologic complaints	digestive symptoms	54.6	not available	EORTC PAN26		2007-2009	USA	76	Correlation of Clinical Stage and Performance Status With Quality of Life in Patients Seen in a Pancreas Multidisciplinary Clinic (nih.gov)
Late-stage	unknown	Gastroenterologic complaints	altered bowel habits	16.7	not available	EORTC PAN26		2007-2009	USA	76	Correlation of Clinical Stage and Performance Status With Quality of Life in Patients Seen in a Pancreas Multidisciplinary Clinic (nih.gov)
Late-stage	unknown	Gastroenterologic complaints	hepatic symptoms	25.0	not available	EORTC PAN26		2007-2009	USA	76	Correlation of Clinical Stage and Performance Status With Quality of Life in Patients Seen in a Pancreas Multidisciplinary Clinic (nih.gov)
Late-stage	unknown	Gastroenterologic complaints / Appearance and social role	cachexia	25.0	not available	EORTC PAN26		2007-2009	USA	76	Correlation of Clinical Stage and Performance Status With Quality of Life in Patients Seen in a Pancreas Multidisciplinary Clinic (nih.gov)
Late-stage	unknown	Gastroenterologic complaints	ascites	27.3	not available	EORTC PAN26		2007-2009	USA	76	Correlation of Clinical Stage and Performance Status With Quality of Life in Patients Seen in a Pancreas Multidisciplinary Clinic (nih.gov)
Late-stage	unknown	Gastroenterologic complaints	indigestion	36.4	not available	EORTC PAN26		2007-2009	USA	76	Correlation of Clinical Stage and Performance Status With Quality of Life in Patients Seen in a Pancreas Multidisciplinary Clinic (nih.gov)
Late-stage	unknown	Appearance and social role	body image	25.0	not available	EORTC PAN26		2007-2009	USA	76	Correlation of Clinical Stage and Performance Status With Quality of Life in Patients Seen in a Pancreas Multidisciplinary Clinic (nih.gov)
Late-stage	unknown	Appearance and social role	fear of future health problems	58.3	not available	EORTC PAN26		2007-2009	USA	76	Correlation of Clinical Stage and Performance Status With Quality of Life in Patients Seen in a Pancreas Multidisciplinary Clinic (nih.gov)
Late-stage	unknown	Appearance and social role	limited ability to plan for future	45.5	not available	EORTC PAN26		2007-2009	USA	76	Correlation of Clinical Stage and Performance Status With Quality of Life in Patients Seen in a Pancreas Multidisciplinary Clinic (nih.gov)
Late-stage	unknown	Appearance and social role	health care satisfaction	90.0	not available	EORTC PAN26		2007-2009	USA	76	Correlation of Clinical Stage and Performance Status With Quality of Life in Patients Seen in a Pancreas Multidisciplinary Clinic (nih.gov)
Late-stage	unknown	Appearance and social role / physical ability	sexuality	0.0	not available	EORTC PAN26		2007-2009	USA	76	Correlation of Clinical Stage and Performance Status With Quality of Life in Patients Seen in a Pancreas Multidisciplinary Clinic (nih.gov)
Locally advanced	gemcitabine + nab-paclitaxel	Overall / systemic complaints	Global health status	not available	reduction at cycle 4, improvement at cycle 3, 5 and 6	EORTC QLQ-C30 PAN26	1,2,3,4,5 months	2015-2018	USA, France, Spain, Canada, Italy	63	Nab-paclitaxel plus gemcitabine in patients with locally advanced pancreatic cancer (LAPACT): a multicentre, open-label phase 2 study - ScienceDirect
Early-stage	pancreaticoduodenectomy	Overall / systemic complaints	Global health status	71	I -19; -9; -8; +2; +12; -1; +5	EORTC QLQ-C30	1.5, 3,6,9,12,18,24 months	2001-2005	UK	104	A Prospective Study of Patient Reported Outcomes in Pancreatic and Peri-ampullary Malignancy | SpringerLink
Early-stage	pancreaticoduodenectomy	Physical ability	Physical functioning	82	I -25; -11; -8; -3; +3; -1; +2	EORTC QLQ-C30	1.5, 3,6,9,12,18,24 months	2001-2005	UK	104	A Prospective Study of Patient Reported Outcomes in Pancreatic and Peri-ampullary Malignancy | SpringerLink
Early-stage	pancreaticoduodenectomy	Appearance and social role	Role functioning	64	I -39; -16; -1; +14; +23; +16; +13	EORTC QLQ-C30	1.5, 3,6,9,12,18,24 months	2001-2005	UK	104	A Prospective Study of Patient Reported Outcomes in Pancreatic and Peri-ampullary Malignancy | SpringerLink
Early-stage	pancreaticoduodenectomy	Appearance and social role	Emotional functioning	69	I +2; +17; +6; +9; +16; +10; +9	EORTC QLQ-C30	1.5, 3,6,9,12,18,24 months	2001-2005	UK	104	A Prospective Study of Patient Reported Outcomes in Pancreatic and Peri-ampullary Malignancy | SpringerLink
Early-stage	pancreaticoduodenectomy	Appearance and social role	Cognitive functioning	77	I -10; +6; +5; +10; +10; +6; +2	EORTC QLQ-C30	1.5, 3,6,9,12,18,24 months	2001-2005	UK	104	A Prospective Study of Patient Reported Outcomes in Pancreatic and Peri-ampullary Malignancy | SpringerLink
Early-stage	pancreaticoduodenectomy	Appearance and social role	Social functioning	70	I -23; -16; -2; +8; +12; +11; +7	EORTC QLQ-C30	1.5, 3,6,9,12,18,24 months	2001-2005	UK	104	A Prospective Study of Patient Reported Outcomes in Pancreatic and Peri-ampullary Malignancy | SpringerLink
Early-stage	pancreaticoduodenectomy	Overall / systemic complaints	fatigue	32	I +31; +3; +6; -4; -9; -2; -5	EORTC QLQ-C30	1.5, 3,6,9,12,18,24 months	2001-2005	UK	104	A Prospective Study of Patient Reported Outcomes in Pancreatic and Peri-ampullary Malignancy | SpringerLink
Early-stage	pancreaticoduodenectomy	Gastroenterologic complaints	nausea and vomiting	8	I +25; +1; +5; -4; +2; +4	EORTC QLQ-C30	1.5, 3,6,9,12,18,24 months	2001-2005	UK	104	A Prospective Study of Patient Reported Outcomes in Pancreatic and Peri-ampullary Malignancy | SpringerLink
Early-stage	pancreaticoduodenectomy	Overall / systemic complaints	pain	22	I +13; -1; +1; -4; -13; -9; -5	EORTC QLQ-C30	1.5, 3,6,9,12,18,24 months	2001-2005	UK	104	A Prospective Study of Patient Reported Outcomes in Pancreatic and Peri-ampullary Malignancy | SpringerLink
Late-stage	palliative treatment	Overall / systemic complaints	Global health status	46	not available	EORTC QLQ-C30		2003-2005	UK	104	A Prospective Study of Patient Reported Outcomes in Pancreatic and Peri-ampullary Malignancy | SpringerLink
Late-stage	palliative treatment	Physical ability	Physical functioning	58	not available	EORTC QLQ-C30		2003-2005	UK	104	A Prospective Study of Patient Reported Outcomes in Pancreatic and Peri-ampullary Malignancy | SpringerLink
Late-stage	palliative treatment	Appearance and social role	Role functioning	28	not available	EORTC QLQ-C30		2003-2005	UK	104	A Prospective Study of Patient Reported Outcomes in Pancreatic and Peri-ampullary Malignancy | SpringerLink
Late-stage	palliative treatment	Appearance and social role	Emotional functioning	65	not available	EORTC QLQ-C30		2003-2005	UK	104	A Prospective Study of Patient Reported Outcomes in Pancreatic and Peri-ampullary Malignancy | SpringerLink
Late-stage	palliative treatment	Appearance and social role	Cognitive functioning	74	not available	EORTC QLQ-C30		2003-2005	UK	104	A Prospective Study of Patient Reported Outcomes in Pancreatic and Peri-ampullary Malignancy | SpringerLink
Late-stage	palliative treatment	Appearance and social role	Social functioning	51	not available	EORTC QLQ-C30		2003-2005	UK	104	A Prospective Study of Patient Reported Outcomes in Pancreatic and Peri-ampullary Malignancy | SpringerLink
Late-stage	palliative treatment	Overall / systemic complaints	fatigue	55	not available	EORTC QLQ-C30		2003-2005	UK	104	A Prospective Study of Patient Reported Outcomes in Pancreatic and Peri-ampullary Malignancy | SpringerLink
Late-stage	palliative treatment	Gastroenterologic complaints	nausea and vomiting	15	not available	EORTC QLQ-C30		2003-2005	UK	104	A Prospective Study of Patient Reported Outcomes in Pancreatic and Peri-ampullary Malignancy | SpringerLink
Late-stage	palliative treatment	Overall / systemic complaints	pain	40	not available	EORTC QLQ-C30		2003-2005	UK	104	A Prospective Study of Patient Reported Outcomes in Pancreatic and Peri-ampullary Malignancy | SpringerLink
Late-stage	gemcitabine	Overall / systemic complaints		0.77	no change	EuroQOL EQ-5D	8 weeks	2004-2006	USA	90	Does Health-Related Quality of Life Improve for Advanced Pancreas Cancer Patients Who Respond to Gemcitabine? Analysis of a Randomized Phase III Trial of the Cancer and Leukemia Group B (CALGB 80303) (nih.gov)
Late-stage	gemcitabine	Overall / systemic complaints		69.0	I -2.5	EuroQOL EQ-5D (VAS)	8 weeks	2004-2006	USA	90	Does Health-Related Quality of Life Improve for Advanced Pancreas Cancer Patients Who Respond to Gemcitabine? Analysis of a Randomized Phase III Trial of the Cancer and Leukemia Group B (CALGB 80303) (nih.gov)
Early-stage	total pancreatectomy	Overall / systemic complaints	Global health status	71	I +2; +8	EORTC QLQ-C30	3-5y and >5 y	2006-2016	the Netherlands	11	Outcome and long-term quality of life after total pancreatectomy (PANORAMA): a nationwide cohort study - ScienceDirect
Early-stage	total pancreatectomy	Overall / systemic complaints	Global health status	64	not available	EORTC QLQ-C30		2019	review	2	Systematic review of functional outcome and quality of life after total pancreatectomy (nih.gov)
Early-stage	total pancreatectomy	Physical ability	Physical functioning	78	not available	EORTC QLQ-C30		2019	review	2	Systematic review of functional outcome and quality of life after total pancreatectomy (nih.gov)
Early-stage	total pancreatectomy	Appearance and social role	Role functioning	72	not available	EORTC QLQ-C30		2019	review	2	Systematic review of functional outcome and quality of life after total pancreatectomy (nih.gov)
Early-stage	total pancreatectomy	Appearance and social role	Emotional functioning	67	not available	EORTC QLQ-C30		2019	review	2	Systematic review of functional outcome and quality of life after total pancreatectomy (nih.gov)
Early-stage	total pancreatectomy	Appearance and social role	Cognitive functioning	76	not available	EORTC QLQ-C30		2019	review	2	Systematic review of functional outcome and quality of life after total pancreatectomy (nih.gov)
Early-stage	total pancreatectomy	Appearance and social role	Social functioning	74	not available	EORTC QLQ-C30		2019	review	2	Systematic review of functional outcome and quality of life after total pancreatectomy (nih.gov)
Early-stage	total pancreatectomy	Overall / systemic complaints	fatigue	38	not available	EORTC QLQ-C30		2019	review	2	Systematic review of functional outcome and quality of life after total pancreatectomy (nih.gov)
Early-stage	total pancreatectomy	Gastroenterologic complaints	nausea and vomiting	16	not available	EORTC QLQ-C30		2019	review	2	Systematic review of functional outcome and quality of life after total pancreatectomy (nih.gov)
Early-stage	total pancreatectomy	Overall / systemic complaints	pain	24	not available	EORTC QLQ-C30		2019	review	2	Systematic review of functional outcome and quality of life after total pancreatectomy (nih.gov)
Early-stage	total pancreatectomy	Overall / systemic complaints	dyspnea	27	not available	EORTC QLQ-C30		2019	review	2	Systematic review of functional outcome and quality of life after total pancreatectomy (nih.gov)
Early-stage	total pancreatectomy	Overall / systemic complaints	insomnia	28	not available	EORTC QLQ-C30		2019	review	2	Systematic review of functional outcome and quality of life after total pancreatectomy (nih.gov)
Early-stage	total pancreatectomy	Gastroenterologic complaints	appetite loss	17	not available	EORTC QLQ-C30		2019	review	2	Systematic review of functional outcome and quality of life after total pancreatectomy (nih.gov)
Early-stage	total pancreatectomy	Gastroenterologic complaints	constipation	6	not available	EORTC QLQ-C30		2019	review	2	Systematic review of functional outcome and quality of life after total pancreatectomy (nih.gov)
Early-stage	total pancreatectomy	Gastroenterologic complaints	diarrhea	28	not available	EORTC QLQ-C30		2019	review	2	Systematic review of functional outcome and quality of life after total pancreatectomy (nih.gov)
Early-stage	total pancreatectomy	Appearance and social role	financial difficulties	11	not available	EORTC QLQ-C30		2019	review	2	Systematic review of functional outcome and quality of life after total pancreatectomy (nih.gov)
Early-stage	neo adjuvant: gemcitabine + oxaliplatin + RT	Overall / systemic complaints	Global health status	65.2	I -7.8	EORTC QLQ-C30	2 cycli CR	2007-2010	USA	107	Quality of life in a prospective multi-center phase II trial of neoadjuvant full dose gemcitabine, oxaliplatin and radiation in patients with resectable or borderline resectable pancreatic adenocarcinoma (nih.gov)
Early-stage	neo adjuvant: gemcitabine + oxaliplatin + RT	Physical ability	Physical functioning	87.9	I -14.1 (sig)	EORTC QLQ-C30	2 cycli CR	2007-2010	USA	107	Quality of life in a prospective multi-center phase II trial of neoadjuvant full dose gemcitabine, oxaliplatin and radiation in patients with resectable or borderline resectable pancreatic adenocarcinoma (nih.gov)
Early-stage	neo adjuvant: gemcitabine + oxaliplatin + RT	Appearance and social role	Emotional functioning	68.9	I -0.2	EORTC QLQ-C30	2 cycli CR	2007-2010	USA	107	Quality of life in a prospective multi-center phase II trial of neoadjuvant full dose gemcitabine, oxaliplatin and radiation in patients with resectable or borderline resectable pancreatic adenocarcinoma (nih.gov)
Early-stage	neo adjuvant: gemcitabine + oxaliplatin + RT	Gastroenterologic complaints	pancreatic pain	33.8	I -12.7 (sig)	EORTC PAN26	2 cycli CR	2007-2010	USA	107	Quality of life in a prospective multi-center phase II trial of neoadjuvant full dose gemcitabine, oxaliplatin and radiation in patients with resectable or borderline resectable pancreatic adenocarcinoma (nih.gov)
Early-stage	neo adjuvant: gemcitabine + oxaliplatin + RT & resection	Overall / systemic complaints	Global health status	65.2	I -15; -5; +10; +5; +10	EORTC QLQ-C30	3, 6, 12, 18, 24 months after CR+resection	2007-2010	USA	107	Quality of life in a prospective multi-center phase II trial of neoadjuvant full dose gemcitabine, oxaliplatin and radiation in patients with resectable or borderline resectable pancreatic adenocarcinoma (nih.gov)
Early-stage	neo adjuvant: gemcitabine + oxaliplatin + RT & resection	Physical ability	Physical functioning	87.9	I -20; -12; -10; -12; -11	EORTC QLQ-C30	3, 6, 12, 18, 24 months after CR+resection	2007-2010	USA	107	Quality of life in a prospective multi-center phase II trial of neoadjuvant full dose gemcitabine, oxaliplatin and radiation in patients with resectable or borderline resectable pancreatic adenocarcinoma (nih.gov)
Early-stage	neo adjuvant: gemcitabine + oxaliplatin + RT & resection	Appearance and social role	Emotional functioning	68.9	I 0; 0; +5; +15; 0	EORTC QLQ-C30	3, 6, 12, 18, 24 months after CR+resection	2007-2010	USA	107	Quality of life in a prospective multi-center phase II trial of neoadjuvant full dose gemcitabine, oxaliplatin and radiation in patients with resectable or borderline resectable pancreatic adenocarcinoma (nih.gov)
Early-stage	neo adjuvant: gemcitabine + oxaliplatin + RT & resection	Gastroenterologic complaints	pancreatic pain	33.8	I +2; -3; -8; -3; -3	EORTC PAN26	3, 6, 12, 18, 24 months after CR+resection	2007-2010	USA	107	Quality of life in a prospective multi-center phase II trial of neoadjuvant full dose gemcitabine, oxaliplatin and radiation in patients with resectable or borderline resectable pancreatic adenocarcinoma (nih.gov)
Early-stage	surgery & adjuvant gemcitabine	Physical ability	Physical functioning		69.5	EORTC QLQ-C30		2005-2009	Japan	301	Successful adjuvant bi-weekly gemcitabine chemotherapy for pancreatic cancer without impairing patients’ quality of life | World Journal of Surgical Oncology | Full Text (biomedcentral.com)
Early-stage	surgery & adjuvant gemcitabine	Appearance and social role	working ability		58.6	EORTC QLQ-C30		2005-2009	Japan	301	Successful adjuvant bi-weekly gemcitabine chemotherapy for pancreatic cancer without impairing patients’ quality of life | World Journal of Surgical Oncology | Full Text (biomedcentral.com)
Early-stage	surgery & adjuvant gemcitabine	Appearance and social role	Cognitive functioning		67.5	EORTC QLQ-C30		2005-2009	Japan	301	Successful adjuvant bi-weekly gemcitabine chemotherapy for pancreatic cancer without impairing patients’ quality of life | World Journal of Surgical Oncology | Full Text (biomedcentral.com)
Early-stage	surgery & adjuvant gemcitabine	Appearance and social role	Emotional functioning		62.3	EORTC QLQ-C30		2005-2009	Japan	301	Successful adjuvant bi-weekly gemcitabine chemotherapy for pancreatic cancer without impairing patients’ quality of life | World Journal of Surgical Oncology | Full Text (biomedcentral.com)
Early-stage	surgery & adjuvant gemcitabine	Appearance and social role	Social functioning		58.1	EORTC QLQ-C30		2005-2009	Japan	301	Successful adjuvant bi-weekly gemcitabine chemotherapy for pancreatic cancer without impairing patients’ quality of life | World Journal of Surgical Oncology | Full Text (biomedcentral.com)
Early-stage	surgery & adjuvant gemcitabine	Overall / systemic complaints	global quality of life		61.9	EORTC QLQ-C30		2005-2009	Japan	301	Successful adjuvant bi-weekly gemcitabine chemotherapy for pancreatic cancer without impairing patients’ quality of life | World Journal of Surgical Oncology | Full Text (biomedcentral.com)
Early-stage	surgery & adjuvant gemcitabine	Overall / systemic complaints	fatigue		48.9	EORTC QLQ-C30		2005-2009	Japan	301	Successful adjuvant bi-weekly gemcitabine chemotherapy for pancreatic cancer without impairing patients’ quality of life | World Journal of Surgical Oncology | Full Text (biomedcentral.com)
Early-stage	surgery & adjuvant gemcitabine	Gastroenterologic complaints	nausea and vomiting		26.8	EORTC QLQ-C30		2005-2009	Japan	301	Successful adjuvant bi-weekly gemcitabine chemotherapy for pancreatic cancer without impairing patients’ quality of life | World Journal of Surgical Oncology | Full Text (biomedcentral.com)
Early-stage	surgery & adjuvant gemcitabine	Overall / systemic complaints	pain		36.2	EORTC QLQ-C30		2005-2009	Japan	301	Successful adjuvant bi-weekly gemcitabine chemotherapy for pancreatic cancer without impairing patients’ quality of life | World Journal of Surgical Oncology | Full Text (biomedcentral.com)
Early-stage	surgery & adjuvant gemcitabine	Overall / systemic complaints	dyspnea		22.0	EORTC QLQ-C30		2005-2009	Japan	301	Successful adjuvant bi-weekly gemcitabine chemotherapy for pancreatic cancer without impairing patients’ quality of life | World Journal of Surgical Oncology | Full Text (biomedcentral.com)
Early-stage	surgery & adjuvant gemcitabine	Overall / systemic complaints	insomnia		55.7	EORTC QLQ-C30		2005-2009	Japan	301	Successful adjuvant bi-weekly gemcitabine chemotherapy for pancreatic cancer without impairing patients’ quality of life | World Journal of Surgical Oncology | Full Text (biomedcentral.com)
Early-stage	surgery & adjuvant gemcitabine	Gastroenterologic complaints	appetite loss		33.3	EORTC QLQ-C30		2005-2009	Japan	301	Successful adjuvant bi-weekly gemcitabine chemotherapy for pancreatic cancer without impairing patients’ quality of life | World Journal of Surgical Oncology | Full Text (biomedcentral.com)
Early-stage	surgery & adjuvant gemcitabine	Gastroenterologic complaints	constipation		23.8	EORTC QLQ-C30		2005-2009	Japan	301	Successful adjuvant bi-weekly gemcitabine chemotherapy for pancreatic cancer without impairing patients’ quality of life | World Journal of Surgical Oncology | Full Text (biomedcentral.com)
Early-stage	surgery & adjuvant gemcitabine	Gastroenterologic complaints	diarrhea		21.0	EORTC QLQ-C30		2005-2009	Japan	301	Successful adjuvant bi-weekly gemcitabine chemotherapy for pancreatic cancer without impairing patients’ quality of life | World Journal of Surgical Oncology | Full Text (biomedcentral.com)
Early-stage	surgery & adjuvant gemcitabine	Appearance and social role	financial difficulties		52.3	EORTC QLQ-C30		2005-2009	Japan	301	Successful adjuvant bi-weekly gemcitabine chemotherapy for pancreatic cancer without impairing patients’ quality of life | World Journal of Surgical Oncology | Full Text (biomedcentral.com)
Early-stage	surgery & adjuvant gemcitabine	Gastroenterologic complaints	pancreatic pain		44.4	EORTC QLQ-C30		2005-2009	Japan	301	Successful adjuvant bi-weekly gemcitabine chemotherapy for pancreatic cancer without impairing patients’ quality of life | World Journal of Surgical Oncology | Full Text (biomedcentral.com)
Early-stage	surgery & adjuvant gemcitabine	Appearance and social role	diet restriction		42.5	EORTC QLQ-C30		2005-2009	Japan	301	Successful adjuvant bi-weekly gemcitabine chemotherapy for pancreatic cancer without impairing patients’ quality of life | World Journal of Surgical Oncology | Full Text (biomedcentral.com)
Early-stage	surgery & adjuvant gemcitabine	Appearance and social role	jaundice		12.7	EORTC QLQ-C30		2005-2009	Japan	301	Successful adjuvant bi-weekly gemcitabine chemotherapy for pancreatic cancer without impairing patients’ quality of life | World Journal of Surgical Oncology | Full Text (biomedcentral.com)
Early-stage	surgery & adjuvant gemcitabine	Gastroenterologic complaints	steatorrhea		36.1	EORTC QLQ-C30		2005-2009	Japan	301	Successful adjuvant bi-weekly gemcitabine chemotherapy for pancreatic cancer without impairing patients’ quality of life | World Journal of Surgical Oncology | Full Text (biomedcentral.com)
Early-stage	surgery & adjuvant gemcitabine	Appearance and social role	poor body image		38.3	EORTC QLQ-C30		2005-2009	Japan	301	Successful adjuvant bi-weekly gemcitabine chemotherapy for pancreatic cancer without impairing patients’ quality of life | World Journal of Surgical Oncology | Full Text (biomedcentral.com)
Early-stage	surgery & adjuvant gemcitabine	Appearance and social role	sexual dysfunction		66.8	EORTC QLQ-C30		2005-2009	Japan	301	Successful adjuvant bi-weekly gemcitabine chemotherapy for pancreatic cancer without impairing patients’ quality of life | World Journal of Surgical Oncology | Full Text (biomedcentral.com)
Early-stage	surgery & adjuvant gemcitabine	Appearance and social role	dissatisfaction with care		61.2	EORTC QLQ-C30		2005-2009	Japan	301	Successful adjuvant bi-weekly gemcitabine chemotherapy for pancreatic cancer without impairing patients’ quality of life | World Journal of Surgical Oncology | Full Text (biomedcentral.com)
Early-stage	surgery & adjuvant gemcitabine	Gastroenterologic complaints	bloating		41.7	EORTC QLQ-C30		2005-2009	Japan	301	Successful adjuvant bi-weekly gemcitabine chemotherapy for pancreatic cancer without impairing patients’ quality of life | World Journal of Surgical Oncology | Full Text (biomedcentral.com)
Early-stage	surgery & adjuvant gemcitabine	Gastroenterologic complaints	bad-tasting food		29.4	EORTC QLQ-C30		2005-2009	Japan	301	Successful adjuvant bi-weekly gemcitabine chemotherapy for pancreatic cancer without impairing patients’ quality of life | World Journal of Surgical Oncology | Full Text (biomedcentral.com)
Early-stage	surgery & adjuvant gemcitabine	Gastroenterologic complaints	indigestion		30.7	EORTC QLQ-C30		2005-2009	Japan	301	Successful adjuvant bi-weekly gemcitabine chemotherapy for pancreatic cancer without impairing patients’ quality of life | World Journal of Surgical Oncology | Full Text (biomedcentral.com)
Early-stage	surgery & adjuvant gemcitabine	Gastroenterologic complaints	flatulence		35.7	EORTC QLQ-C30		2005-2009	Japan	301	Successful adjuvant bi-weekly gemcitabine chemotherapy for pancreatic cancer without impairing patients’ quality of life | World Journal of Surgical Oncology | Full Text (biomedcentral.com)
Early-stage	surgery & adjuvant gemcitabine	Gastroenterologic complaints	difficulty gaining weight		49.5	EORTC QLQ-C30		2005-2009	Japan	301	Successful adjuvant bi-weekly gemcitabine chemotherapy for pancreatic cancer without impairing patients’ quality of life | World Journal of Surgical Oncology | Full Text (biomedcentral.com)
Early-stage	surgery & adjuvant gemcitabine	Overall / systemic complaints	weakness		45.9	EORTC QLQ-C30		2005-2009	Japan	301	Successful adjuvant bi-weekly gemcitabine chemotherapy for pancreatic cancer without impairing patients’ quality of life | World Journal of Surgical Oncology | Full Text (biomedcentral.com)
Early-stage	surgery & adjuvant gemcitabine	Overall / systemic complaints	dry mouth		40.5	EORTC QLQ-C30		2005-2009	Japan	301	Successful adjuvant bi-weekly gemcitabine chemotherapy for pancreatic cancer without impairing patients’ quality of life | World Journal of Surgical Oncology | Full Text (biomedcentral.com)
Early-stage	surgery & adjuvant gemcitabine	Overall / systemic complaints	treatment side-effects		39.1	EORTC QLQ-C30		2005-2009	Japan	301	Successful adjuvant bi-weekly gemcitabine chemotherapy for pancreatic cancer without impairing patients’ quality of life | World Journal of Surgical Oncology | Full Text (biomedcentral.com)
Early-stage	surgery & adjuvant gemcitabine	Appearance and social role	worry about future		57.8	EORTC QLQ-C30		2005-2009	Japan	301	Successful adjuvant bi-weekly gemcitabine chemotherapy for pancreatic cancer without impairing patients’ quality of life | World Journal of Surgical Oncology | Full Text (biomedcentral.com)
Early-stage	surgery & adjuvant gemcitabine	Appearance and social role	difficulty planning		34.6	EORTC QLQ-C30		2005-2009	Japan	301	Successful adjuvant bi-weekly gemcitabine chemotherapy for pancreatic cancer without impairing patients’ quality of life | World Journal of Surgical Oncology | Full Text (biomedcentral.com)
Early-stage	surgery & adjuvant 5FU	Physical ability	Physical functioning		67.8	EORTC QLQ-C30		2005-2009	Japan	301	Successful adjuvant bi-weekly gemcitabine chemotherapy for pancreatic cancer without impairing patients’ quality of life | World Journal of Surgical Oncology | Full Text (biomedcentral.com)
Early-stage	surgery & adjuvant 5FU	Appearance and social role	working ability		55.4	EORTC QLQ-C30		2005-2009	Japan	301	Successful adjuvant bi-weekly gemcitabine chemotherapy for pancreatic cancer without impairing patients’ quality of life | World Journal of Surgical Oncology | Full Text (biomedcentral.com)
Early-stage	surgery & adjuvant 5FU	Appearance and social role	Cognitive functioning		66.11	EORTC QLQ-C30		2005-2009	Japan	301	Successful adjuvant bi-weekly gemcitabine chemotherapy for pancreatic cancer without impairing patients’ quality of life | World Journal of Surgical Oncology | Full Text (biomedcentral.com)
Early-stage	surgery & adjuvant 5FU	Appearance and social role	Emotional functioning		59.4	EORTC QLQ-C30		2005-2009	Japan	301	Successful adjuvant bi-weekly gemcitabine chemotherapy for pancreatic cancer without impairing patients’ quality of life | World Journal of Surgical Oncology | Full Text (biomedcentral.com)
Early-stage	surgery & adjuvant 5FU	Appearance and social role	Social functioning		53.3	EORTC QLQ-C30		2005-2009	Japan	301	Successful adjuvant bi-weekly gemcitabine chemotherapy for pancreatic cancer without impairing patients’ quality of life | World Journal of Surgical Oncology | Full Text (biomedcentral.com)
Early-stage	surgery & adjuvant 5FU	Overall / systemic complaints	global quality of life		51.7	EORTC QLQ-C30		2005-2009	Japan	301	Successful adjuvant bi-weekly gemcitabine chemotherapy for pancreatic cancer without impairing patients’ quality of life | World Journal of Surgical Oncology | Full Text (biomedcentral.com)
Early-stage	surgery & adjuvant 5FU	Overall / systemic complaints	fatigue		68.1	EORTC QLQ-C30		2005-2009	Japan	301	Successful adjuvant bi-weekly gemcitabine chemotherapy for pancreatic cancer without impairing patients’ quality of life | World Journal of Surgical Oncology | Full Text (biomedcentral.com)
Early-stage	surgery & adjuvant 5FU	Gastroenterologic complaints	nausea and vomiting		53.7	EORTC QLQ-C30		2005-2009	Japan	301	Successful adjuvant bi-weekly gemcitabine chemotherapy for pancreatic cancer without impairing patients’ quality of life | World Journal of Surgical Oncology | Full Text (biomedcentral.com)
Early-stage	surgery & adjuvant 5FU	Overall / systemic complaints	pain		34.2	EORTC QLQ-C30		2005-2009	Japan	301	Successful adjuvant bi-weekly gemcitabine chemotherapy for pancreatic cancer without impairing patients’ quality of life | World Journal of Surgical Oncology | Full Text (biomedcentral.com)
Early-stage	surgery & adjuvant 5FU	Overall / systemic complaints	dyspnea		32.2	EORTC QLQ-C30		2005-2009	Japan	301	Successful adjuvant bi-weekly gemcitabine chemotherapy for pancreatic cancer without impairing patients’ quality of life | World Journal of Surgical Oncology | Full Text (biomedcentral.com)
Early-stage	surgery & adjuvant 5FU	Overall / systemic complaints	insomnia		61.1	EORTC QLQ-C30		2005-2009	Japan	301	Successful adjuvant bi-weekly gemcitabine chemotherapy for pancreatic cancer without impairing patients’ quality of life | World Journal of Surgical Oncology | Full Text (biomedcentral.com)
Early-stage	surgery & adjuvant 5FU	Gastroenterologic complaints	appetite loss		43.3	EORTC QLQ-C30		2005-2009	Japan	301	Successful adjuvant bi-weekly gemcitabine chemotherapy for pancreatic cancer without impairing patients’ quality of life | World Journal of Surgical Oncology | Full Text (biomedcentral.com)
Early-stage	surgery & adjuvant 5FU	Gastroenterologic complaints	constipation		26.4	EORTC QLQ-C30		2005-2009	Japan	301	Successful adjuvant bi-weekly gemcitabine chemotherapy for pancreatic cancer without impairing patients’ quality of life | World Journal of Surgical Oncology | Full Text (biomedcentral.com)
Early-stage	surgery & adjuvant 5FU	Gastroenterologic complaints	diarrhea		53.9	EORTC QLQ-C30		2005-2009	Japan	301	Successful adjuvant bi-weekly gemcitabine chemotherapy for pancreatic cancer without impairing patients’ quality of life | World Journal of Surgical Oncology | Full Text (biomedcentral.com)
Early-stage	surgery & adjuvant 5FU	Appearance and social role	financial difficulties		58.8	EORTC QLQ-C30		2005-2009	Japan	301	Successful adjuvant bi-weekly gemcitabine chemotherapy for pancreatic cancer without impairing patients’ quality of life | World Journal of Surgical Oncology | Full Text (biomedcentral.com)
Early-stage	surgery & adjuvant 5FU	Gastroenterologic complaints	pancreatic pain		49.5	EORTC QLQ-C30		2005-2009	Japan	301	Successful adjuvant bi-weekly gemcitabine chemotherapy for pancreatic cancer without impairing patients’ quality of life | World Journal of Surgical Oncology | Full Text (biomedcentral.com)
Early-stage	surgery & adjuvant 5FU	Appearance and social role	diet restriction		54.1	EORTC QLQ-C30		2005-2009	Japan	301	Successful adjuvant bi-weekly gemcitabine chemotherapy for pancreatic cancer without impairing patients’ quality of life | World Journal of Surgical Oncology | Full Text (biomedcentral.com)
Early-stage	surgery & adjuvant 5FU	Appearance and social role	jaundice		18.8	EORTC QLQ-C30		2005-2009	Japan	301	Successful adjuvant bi-weekly gemcitabine chemotherapy for pancreatic cancer without impairing patients’ quality of life | World Journal of Surgical Oncology | Full Text (biomedcentral.com)
Early-stage	surgery & adjuvant 5FU	Gastroenterologic complaints	steatorrhea		39.1	EORTC QLQ-C30		2005-2009	Japan	301	Successful adjuvant bi-weekly gemcitabine chemotherapy for pancreatic cancer without impairing patients’ quality of life | World Journal of Surgical Oncology | Full Text (biomedcentral.com)
Early-stage	surgery & adjuvant 5FU	Appearance and social role	poor body image		59.8	EORTC QLQ-C30		2005-2009	Japan	301	Successful adjuvant bi-weekly gemcitabine chemotherapy for pancreatic cancer without impairing patients’ quality of life | World Journal of Surgical Oncology | Full Text (biomedcentral.com)
Early-stage	surgery & adjuvant 5FU	Appearance and social role	sexual dysfunction		75.3	EORTC QLQ-C30		2005-2009	Japan	301	Successful adjuvant bi-weekly gemcitabine chemotherapy for pancreatic cancer without impairing patients’ quality of life | World Journal of Surgical Oncology | Full Text (biomedcentral.com)
Early-stage	surgery & adjuvant 5FU	Appearance and social role	dissatisfaction with care		65.6	EORTC QLQ-C30		2005-2009	Japan	301	Successful adjuvant bi-weekly gemcitabine chemotherapy for pancreatic cancer without impairing patients’ quality of life | World Journal of Surgical Oncology | Full Text (biomedcentral.com)
Early-stage	surgery & adjuvant 5FU	Gastroenterologic complaints	bloating		49.7	EORTC QLQ-C30		2005-2009	Japan	301	Successful adjuvant bi-weekly gemcitabine chemotherapy for pancreatic cancer without impairing patients’ quality of life | World Journal of Surgical Oncology | Full Text (biomedcentral.com)
Early-stage	surgery & adjuvant 5FU	Gastroenterologic complaints	bad-tasting food		37.4	EORTC QLQ-C30		2005-2009	Japan	301	Successful adjuvant bi-weekly gemcitabine chemotherapy for pancreatic cancer without impairing patients’ quality of life | World Journal of Surgical Oncology | Full Text (biomedcentral.com)
Early-stage	surgery & adjuvant 5FU	Gastroenterologic complaints	indigestion		39.5	EORTC QLQ-C30		2005-2009	Japan	301	Successful adjuvant bi-weekly gemcitabine chemotherapy for pancreatic cancer without impairing patients’ quality of life | World Journal of Surgical Oncology | Full Text (biomedcentral.com)
Early-stage	surgery & adjuvant 5FU	Gastroenterologic complaints	flatulence		38.0	EORTC QLQ-C30		2005-2009	Japan	301	Successful adjuvant bi-weekly gemcitabine chemotherapy for pancreatic cancer without impairing patients’ quality of life | World Journal of Surgical Oncology | Full Text (biomedcentral.com)
Early-stage	surgery & adjuvant 5FU	Gastroenterologic complaints	difficulty gaining weight		67.7	EORTC QLQ-C30		2005-2009	Japan	301	Successful adjuvant bi-weekly gemcitabine chemotherapy for pancreatic cancer without impairing patients’ quality of life | World Journal of Surgical Oncology | Full Text (biomedcentral.com)
Early-stage	surgery & adjuvant 5FU	Overall / systemic complaints	weakness		56.6	EORTC QLQ-C30		2005-2009	Japan	301	Successful adjuvant bi-weekly gemcitabine chemotherapy for pancreatic cancer without impairing patients’ quality of life | World Journal of Surgical Oncology | Full Text (biomedcentral.com)
Early-stage	surgery & adjuvant 5FU	Overall / systemic complaints	dry mouth		49.1	EORTC QLQ-C30		2005-2009	Japan	301	Successful adjuvant bi-weekly gemcitabine chemotherapy for pancreatic cancer without impairing patients’ quality of life | World Journal of Surgical Oncology | Full Text (biomedcentral.com)
Early-stage	surgery & adjuvant 5FU	Overall / systemic complaints	treatment side-effects		46.2	EORTC QLQ-C30		2005-2009	Japan	301	Successful adjuvant bi-weekly gemcitabine chemotherapy for pancreatic cancer without impairing patients’ quality of life | World Journal of Surgical Oncology | Full Text (biomedcentral.com)
Early-stage	surgery & adjuvant 5FU	Appearance and social role	worry about future		66.3	EORTC QLQ-C30		2005-2009	Japan	301	Successful adjuvant bi-weekly gemcitabine chemotherapy for pancreatic cancer without impairing patients’ quality of life | World Journal of Surgical Oncology | Full Text (biomedcentral.com)
Early-stage	surgery & adjuvant 5FU	Appearance and social role	difficulty planning		46.8	EORTC QLQ-C30		2005-2009	Japan	301	Successful adjuvant bi-weekly gemcitabine chemotherapy for pancreatic cancer without impairing patients’ quality of life | World Journal of Surgical Oncology | Full Text (biomedcentral.com)
Late-stage	gemcitabine	Physical ability	Physical functioning	73.5	I -4.39	EORTC QLQ-C30	8 weeks	2004-2009	International	66	Significance of baseline and change in quality of life scores in predicting clinical outcomes in an international phase III trial of advanced pancreatic cancer: NCIC CTG PA.3 - ScienceDirect
Late-stage	gemcitabine	Appearance and social role	Role functioning	62.1	I -2.8	EORTC QLQ-C30	8 weeks	2004-2009	International	66	Significance of baseline and change in quality of life scores in predicting clinical outcomes in an international phase III trial of advanced pancreatic cancer: NCIC CTG PA.3 - ScienceDirect
Late-stage	gemcitabine	Appearance and social role	Emotional functioning	66.8	I +6.89	EORTC QLQ-C30	8 weeks	2004-2009	International	66	Significance of baseline and change in quality of life scores in predicting clinical outcomes in an international phase III trial of advanced pancreatic cancer: NCIC CTG PA.3 - ScienceDirect
Late-stage	gemcitabine	Appearance and social role	Cognitive functioning	78.8	I +1.71	EORTC QLQ-C30	8 weeks	2004-2009	International	66	Significance of baseline and change in quality of life scores in predicting clinical outcomes in an international phase III trial of advanced pancreatic cancer: NCIC CTG PA.3 - ScienceDirect
Late-stage	gemcitabine	Appearance and social role	Social functioning	68.1	I +0.63	EORTC QLQ-C30	8 weeks	2004-2009	International	66	Significance of baseline and change in quality of life scores in predicting clinical outcomes in an international phase III trial of advanced pancreatic cancer: NCIC CTG PA.3 - ScienceDirect
Late-stage	gemcitabine	Overall / systemic complaints	fatigue	45.5	I -1.66	EORTC QLQ-C30	8 weeks	2004-2009	International	66	Significance of baseline and change in quality of life scores in predicting clinical outcomes in an international phase III trial of advanced pancreatic cancer: NCIC CTG PA.3 - ScienceDirect
Late-stage	gemcitabine	Gastroenterologic complaints	nausea and vomiting	14.2	I -1.1	EORTC QLQ-C30	8 weeks	2004-2009	International	66	Significance of baseline and change in quality of life scores in predicting clinical outcomes in an international phase III trial of advanced pancreatic cancer: NCIC CTG PA.3 - ScienceDirect
Late-stage	gemcitabine	Overall / systemic complaints	Pain	41.1	I -9.91	EORTC QLQ-C30	8 weeks	2004-2009	International	66	Significance of baseline and change in quality of life scores in predicting clinical outcomes in an international phase III trial of advanced pancreatic cancer: NCIC CTG PA.3 - ScienceDirect
Late-stage	gemcitabine	Overall / systemic complaints	dyspnea	17.0	I +8.41	EORTC QLQ-C30	8 weeks	2004-2009	International	66	Significance of baseline and change in quality of life scores in predicting clinical outcomes in an international phase III trial of advanced pancreatic cancer: NCIC CTG PA.3 - ScienceDirect
Late-stage	gemcitabine	Overall / systemic complaints	insomnia	34.9	I -6.41	EORTC QLQ-C30	8 weeks	2004-2009	International	66	Significance of baseline and change in quality of life scores in predicting clinical outcomes in an international phase III trial of advanced pancreatic cancer: NCIC CTG PA.3 - ScienceDirect
Late-stage	gemcitabine	Gastroenterologic complaints	appetite loss	45.7	I -13.8	EORTC QLQ-C30	8 weeks	2004-2009	International	66	Significance of baseline and change in quality of life scores in predicting clinical outcomes in an international phase III trial of advanced pancreatic cancer: NCIC CTG PA.3 - ScienceDirect
Late-stage	gemcitabine	Gastroenterologic complaints	constipation	28.8	I -7.17	EORTC QLQ-C30	8 weeks	2004-2009	International	66	Significance of baseline and change in quality of life scores in predicting clinical outcomes in an international phase III trial of advanced pancreatic cancer: NCIC CTG PA.3 - ScienceDirect
Late-stage	gemcitabine	Gastroenterologic complaints	diarrhea	14.3	I -5.35	EORTC QLQ-C30	8 weeks	2004-2009	International	66	Significance of baseline and change in quality of life scores in predicting clinical outcomes in an international phase III trial of advanced pancreatic cancer: NCIC CTG PA.3 - ScienceDirect
Early-stage	neo-adjuvant	Overall / systemic complaints	global quality of life		no change			2020	review	218	Patient experience and quality of life during neoadjuvant therapy for pancreatic cancer: a systematic review and study protocol | SpringerLink
Early-stage	neo-adjuvant	Overall / systemic complaints	pain		improvement			2020	review	218	Patient experience and quality of life during neoadjuvant therapy for pancreatic cancer: a systematic review and study protocol | SpringerLink
Early-stage	neo-adjuvant	Physical ability	Physical functioning		impact varies			2020	review	218	Patient experience and quality of life during neoadjuvant therapy for pancreatic cancer: a systematic review and study protocol | SpringerLink
Early-stage	Resection	Physical ability	Physical functioning	79	I -25; -10; -1; +3	EORTC QLQ-C30	1,3,6,12 months	2012 - 2013	the Netherlands	related to 20	Health-related quality of life after pancreatic resection for malignancy | British Journal of Surgery | Oxford Academic (oup.com)
Early-stage	Resection	Appearance and social role	Role functioning	63	I -32; -11; +9; +16	EORTC QLQ-C30	1,3,6,12 months	2012 - 2013	the Netherlands	related to 20	Health-related quality of life after pancreatic resection for malignancy | British Journal of Surgery | Oxford Academic (oup.com)
Early-stage	Resection	Appearance and social role	Emotional functioning	65	I +4; +12; +19; +19	EORTC QLQ-C30	1,3,6,12 months	2012 - 2013	the Netherlands	related to 20	Health-related quality of life after pancreatic resection for malignancy | British Journal of Surgery | Oxford Academic (oup.com)
Early-stage	Resection	Appearance and social role	Cognitive functioning	87	I -13; -6; -3; -2	EORTC QLQ-C30	1,3,6,12 months	2012 - 2013	the Netherlands	related to 20	Health-related quality of life after pancreatic resection for malignancy | British Journal of Surgery | Oxford Academic (oup.com)
Early-stage	Resection	Appearance and social role	Social functioning	75	I -21; -7; +6; +9	EORTC QLQ-C30	1,3,6,12 months	2012 - 2013	the Netherlands	related to 20	Health-related quality of life after pancreatic resection for malignancy | British Journal of Surgery | Oxford Academic (oup.com)
Early-stage	Resection	Overall / systemic complaints	Global health / QOL	59	I -7; +2; +12; +15	EORTC QLQ-C30	1,3,6,12 months	2012 - 2013	the Netherlands	related to 20	Health-related quality of life after pancreatic resection for malignancy | British Journal of Surgery | Oxford Academic (oup.com)
Early-stage	Resection	Overall / systemic complaints	fatigue	41	I +17; +1; -6; -11	EORTC QLQ-C30	1,3,6,12 months	2012 - 2013	the Netherlands	related to 20	Health-related quality of life after pancreatic resection for malignancy | British Journal of Surgery | Oxford Academic (oup.com)
Early-stage	Resection	Gastroenterologic complaints	nausea and vomiting	21	I +2; -5; -12; -16	EORTC QLQ-C30	1,3,6,12 months	2012 - 2013	the Netherlands	related to 20	Health-related quality of life after pancreatic resection for malignancy | British Journal of Surgery | Oxford Academic (oup.com)
Early-stage	Resection	Overall / systemic complaints	pain	23	I +14; +5; -6; -7	EORTC QLQ-C30	1,3,6,12 months	2012 - 2013	the Netherlands	related to 20	Health-related quality of life after pancreatic resection for malignancy | British Journal of Surgery | Oxford Academic (oup.com)
Early-stage	Resection	Overall / systemic complaints	dyspnea	15	I +3; +4; 0; +3	EORTC QLQ-C30	1,3,6,12 months	2012 - 2013	the Netherlands	related to 20	Health-related quality of life after pancreatic resection for malignancy | British Journal of Surgery | Oxford Academic (oup.com)
Early-stage	Resection	Appearance and social role	insomnia	38	I 0; -12; -18; -23	EORTC QLQ-C30	1,3,6,12 months	2012 - 2013	the Netherlands	related to 20	Health-related quality of life after pancreatic resection for malignancy | British Journal of Surgery | Oxford Academic (oup.com)
Early-stage	Resection	Gastroenterologic complaints	appetite loss	25	I +20; -2; -12; -15	EORTC QLQ-C30	1,3,6,12 months	2012 - 2013	the Netherlands	related to 20	Health-related quality of life after pancreatic resection for malignancy | British Journal of Surgery | Oxford Academic (oup.com)
Early-stage	Resection	Gastroenterologic complaints	constipation	11	I +3; -7; -5; -2	EORTC QLQ-C30	1,3,6,12 months	2012 - 2013	the Netherlands	related to 20	Health-related quality of life after pancreatic resection for malignancy | British Journal of Surgery | Oxford Academic (oup.com)
Early-stage	Resection	Gastroenterologic complaints	diarrhea	15	I +8; +11; +7; +3	EORTC QLQ-C30	1,3,6,12 months	2012 - 2013	the Netherlands	related to 20	Health-related quality of life after pancreatic resection for malignancy | British Journal of Surgery | Oxford Academic (oup.com)
Early-stage	Resection	Appearance and social role	financial difficulties	4	I +3; +3; +3; 0	EORTC QLQ-C30	1,3,6,12 months	2012 - 2013	the Netherlands	related to 20	Health-related quality of life after pancreatic resection for malignancy | British Journal of Surgery | Oxford Academic (oup.com)
Early-stage	Resection	Gastroenterologic complaints	pancreatic pain	26	I +6; +3; -2; -5	EORTC PAN26	1,3,6,12 months	2012 - 2013	the Netherlands	related to 20	Health-related quality of life after pancreatic resection for malignancy | British Journal of Surgery | Oxford Academic (oup.com)
Early-stage	Resection	Gastroenterologic complaints	eating-related problems	29	I +13; 0; -9; -18	EORTC PAN26	1,3,6,12 months	2012 - 2013	the Netherlands	related to 20	Health-related quality of life after pancreatic resection for malignancy | British Journal of Surgery | Oxford Academic (oup.com)
Early-stage	Resection	Gastroenterologic complaints	cachexia	29	I +10; -1; -10; -14	EORTC PAN26	1,3,6,12 months	2012 - 2013	the Netherlands	related to 20	Health-related quality of life after pancreatic resection for malignancy | British Journal of Surgery | Oxford Academic (oup.com)
Early-stage	Resection	Gastroenterologic complaints	hepatic symptoms	31	I -24; -26; -26; -28	EORTC PAN26	1,3,6,12 months	2012 - 2013	the Netherlands	related to 20	Health-related quality of life after pancreatic resection for malignancy | British Journal of Surgery | Oxford Academic (oup.com)
Early-stage	Resection	Appearance and social role	body image	20	I +7; +5; 0; -3	EORTC PAN26	1,3,6,12 months	2012 - 2013	the Netherlands	related to 20	Health-related quality of life after pancreatic resection for malignancy | British Journal of Surgery | Oxford Academic (oup.com)
Early-stage	Resection	Overall / systemic complaints	side-effects	22	I +21; +10; +4; -3	EORTC PAN26	1,3,6,12 months	2012 - 2013	the Netherlands	related to 20	Health-related quality of life after pancreatic resection for malignancy | British Journal of Surgery | Oxford Academic (oup.com)
Early-stage	Resection	Appearance and social role	health care satisfaction	62	I +8; +4; -12; -9	EORTC PAN26	1,3,6,12 months	2012 - 2013	the Netherlands	related to 20	Health-related quality of life after pancreatic resection for malignancy | British Journal of Surgery | Oxford Academic (oup.com)
Early-stage	Resection	Gastroenterologic complaints	altered bowel habits	32	I +15; +7; +7; +1	EORTC PAN26	1,3,6,12 months	2012 - 2013	the Netherlands	related to 20	Health-related quality of life after pancreatic resection for malignancy | British Journal of Surgery | Oxford Academic (oup.com)
Early-stage	Resection	Physical ability	sexuality	57	I -1; +5; +10; +11	EORTC PAN26	1,3,6,12 months	2012 - 2013	the Netherlands	related to 20	Health-related quality of life after pancreatic resection for malignancy | British Journal of Surgery | Oxford Academic (oup.com)
Early-stage	Resection	Gastroenterologic complaints	ascites	27	I +2; +1; +2; -11	EORTC PAN26	1,3,6,12 months	2012 - 2013	the Netherlands	related to 20	Health-related quality of life after pancreatic resection for malignancy | British Journal of Surgery | Oxford Academic (oup.com)
Early-stage	Resection	Gastroenterologic complaints	indigestion	28	I +3; +1; -2; -4	EORTC PAN26	1,3,6,12 months	2012 - 2013	the Netherlands	related to 20	Health-related quality of life after pancreatic resection for malignancy | British Journal of Surgery | Oxford Academic (oup.com)
Early-stage	Resection	Gastroenterologic complaints	flatulence	32	I +8; +3; +13; +6	EORTC PAN26	1,3,6,12 months	2012 - 2013	the Netherlands	related to 20	Health-related quality of life after pancreatic resection for malignancy | British Journal of Surgery | Oxford Academic (oup.com)
Early-stage	Resection	Appearance and social role	fear of future health problems	64	I -18; -23; -32; -34	EORTC PAN26	1,3,6,12 months	2012 - 2013	the Netherlands	related to 20	Health-related quality of life after pancreatic resection for malignancy | British Journal of Surgery | Oxford Academic (oup.com)
Early-stage	Resection	Appearance and social role	ability of future planning	45	I +17; +6; -14; -27	EORTC PAN26	1,3,6,12 months	2012 - 2013	the Netherlands	related to 20	Health-related quality of life after pancreatic resection for malignancy | British Journal of Surgery | Oxford Academic (oup.com)
